# Supplementary material for: Pan-cancer discovery of somatic mutations from RNA sequencing data
Source: Commun Biol. 2024 May 23;7:619. doi: 10.1038/s42003-024-06326-y (PMC11116503; doi:10.1038/s42003-024-06326-y)
Supplement: Supplementary file 3 — Supplementary Data [file 42003_2024_6326_MOESM3_ESM.xlsx]

## Sheet: Table1
Table1: Summary of IMAPR mutation filters presented in Fig. 1A
Mutation Filter	Number of candidate RNA-SMs rejected by individual mutation filters
Dual variant calling	478350
Low mutated reads	302757
Dual alignment	190061
Short tandem repeats	171574
Pseudogenes or IgG genes	164001
Low TLOD score	163217
RNA-edits	40587
Panel of normal	32867
Others	81113

## Sheet: Table2
Table2: TCGA Validation dataset presented in Fig. 2A & 2B
ROC curve												PR curve
Stacking Model		Random forest		Multilayer perceptron		XGBoost		Logistic regression		SVM		Stacking Model		Random forest		Multilayer perceptron		XGBoost		Logistic regression		SVM
FPR	TPR	FPR	TPR	FPR	TPR	FPR	TPR	FPR	TPR	FPR	TPR	Precision	Recall	Precision	Recall	Precision	Recall	Precision	Recall	Precision	Recall	Precision	Recall
0	0	0	0	0	0	0	0	0	0	0	0	0.851228	1	0.851228	1	0.851228	1	0.851228	1	0.851228	1	0.851228	1
0	0.000335458	0	0.000335458	0	0.000335458	0.00383877	0.349212	0	0.000335458	0.00191939	0	0.851471	1	0.851471	1	0.851471	1	0.897041	0.996645	0.851471	1	0.851471	1
0	0.224757	0	0.252935	0	0.105334	0.00767754	0.416974	0	0.108017	0.00191939	0.00100637	0.851714	1	0.851714	1	0.851714	1	0.900516	0.995975	0.851714	1	0.851714	1
0.00191939	0.224757	0.00191939	0.252935	0.00191939	0.105334	0.00959693	0.42469	0.00191939	0.108017	0.00383877	0.00100637	0.851958	1	0.851958	1	0.851958	1	0.901002	0.995304	0.851958	1	0.851958	1
0.00191939	0.240523	0.00191939	0.271385	0.00191939	0.121436	0.0115163	0.455552	0.00191939	0.111037	0.00383877	0.0275075	0.852201	1	0.852201	1	0.852201	1	0.902343	0.994968	0.852201	1	0.852201	1
0.00383877	0.240523	0.00383877	0.271385	0.00383877	0.121436	0.0115163	0.461926	0.00383877	0.111037	0.00575816	0.0275075	0.852445	1	0.852445	1	0.852445	1	0.902617	0.994968	0.852445	1	0.852445	1
0.00383877	0.272392	0.00383877	0.310969	0.00383877	0.160013	0.0172745	0.518618	0.00383877	0.120765	0.00575816	0.0308621	0.852689	1	0.852403	0.999665	0.852689	1	0.902862	0.994633	0.852689	1	0.852689	1
0.00575816	0.272392	0.00575816	0.310969	0.00575816	0.160013	0.0172745	0.518953	0.00575816	0.120765	0.00767754	0.0308621	0.852933	1	0.852647	0.999665	0.852933	1	0.904515	0.994633	0.852933	1	0.852933	1
0.00575816	0.283462	0.00575816	0.330091	0.00575816	0.175444	0.0191939	0.524992	0.00575816	0.129151	0.00767754	0.0462932	0.853177	1	0.852891	0.999665	0.853177	1	0.904486	0.994297	0.853177	1	0.853177	1
0.00767754	0.283462	0.00767754	0.330091	0.00767754	0.175444	0.0191939	0.526333	0.00767754	0.129151	0.00959693	0.0462932	0.853421	1	0.853135	0.999665	0.853421	1	0.905009	0.993962	0.853421	1	0.853421	1
0.00767754	0.301912	0.00767754	0.389802	0.00767754	0.220396	0.0191939	0.527004	0.00767754	0.146931	0.00959693	0.0496478	0.853666	1	0.853379	0.999665	0.853666	1	0.905286	0.993962	0.853666	1	0.853666	1
0.00959693	0.301912	0.00959693	0.389802	0.00959693	0.220396	0.0191939	0.528682	0.00959693	0.146931	0.0115163	0.0496478	0.85391	1	0.853624	0.999665	0.85391	1	0.905562	0.993962	0.85391	1	0.85391	1
0.00959693	0.396511	0.00959693	0.417981	0.00959693	0.293526	0.0191939	0.529017	0.00959693	0.155988	0.0115163	0.0540087	0.854155	1	0.853868	0.999665	0.854155	1	0.907198	0.993626	0.854155	1	0.853868	0.999665
0.0115163	0.396511	0.0115163	0.417981	0.0115163	0.293526	0.0191939	0.533714	0.0115163	0.155988	0.0134357	0.0540087	0.8544	1	0.854113	0.999665	0.8544	1	0.907754	0.993626	0.8544	1	0.854113	0.999665
0.0115163	0.399195	0.0115163	0.454881	0.0115163	0.321704	0.0326296	0.581684	0.0115163	0.204294	0.0134357	0.0563569	0.854644	1	0.854358	0.999665	0.854644	1	0.908561	0.993291	0.854644	1	0.854358	0.999665
0.0134357	0.399195	0.0134357	0.454881	0.0134357	0.321704	0.0326296	0.584703	0.0134357	0.204294	0.0153551	0.0563569	0.85489	1	0.854603	0.999665	0.85489	1	0.909846	0.991949	0.85489	1	0.854603	0.999665
0.0134357	0.479705	0.0134357	0.472325	0.0134357	0.358604	0.0326296	0.585039	0.0134357	0.228447	0.0153551	0.104998	0.855135	1	0.854848	0.999665	0.855135	1	0.914649	0.988594	0.855135	1	0.854848	0.999665
0.0153551	0.479705	0.0153551	0.472325	0.0153551	0.358604	0.0326296	0.587051	0.0153551	0.228447	0.0172745	0.104998	0.855093	0.999665	0.855093	0.999665	0.85538	1	0.915217	0.988594	0.85538	1	0.855093	0.999665
0.0153551	0.508554	0.0153551	0.507548	0.0153551	0.405904	0.0326296	0.587387	0.0153551	0.234821	0.0172745	0.118752	0.855339	0.999665	0.855339	0.999665	0.855626	1	0.915502	0.988594	0.855626	1	0.855339	0.999665
0.0172745	0.508554	0.0172745	0.507548	0.0172745	0.405904	0.0326296	0.589064	0.0172745	0.234821	0.0191939	0.118752	0.855584	0.999665	0.855584	0.999665	0.855871	1	0.91576	0.988259	0.855871	1	0.855584	0.999665
0.0172745	0.59309	0.0172745	0.544784	0.0172745	0.445488	0.0326296	0.5894	0.0172745	0.240859	0.0191939	0.133848	0.85583	0.999665	0.85583	0.999665	0.856117	1	0.916304	0.987924	0.856117	1	0.85583	0.999665
0.0191939	0.59309	0.0191939	0.544784	0.0191939	0.445488	0.0364683	0.591412	0.0191939	0.240859	0.0211132	0.133848	0.856076	0.999665	0.856076	0.999665	0.856363	1	0.916848	0.987588	0.856363	1	0.856076	0.999665
0.0191939	0.623952	0.0191939	0.55317	0.0191939	0.481047	0.0383877	0.592754	0.0191939	0.27105	0.0211132	0.214693	0.856322	0.999665	0.856322	0.999665	0.856609	1	0.91742	0.987588	0.856609	1	0.856322	0.999665
0.0211132	0.623952	0.0211132	0.55317	0.0211132	0.481047	0.0383877	0.59309	0.0211132	0.27105	0.0230326	0.214693	0.856568	0.999665	0.856568	0.999665	0.856855	1	0.917706	0.987588	0.856855	1	0.856568	0.999665
0.0211132	0.629319	0.0211132	0.576317	0.0211132	0.494129	0.0403071	0.595102	0.0211132	0.309963	0.0230326	0.236498	0.856814	0.999665	0.856814	0.999665	0.857102	1	0.91768	0.987253	0.857102	1	0.856814	0.999665
0.024952	0.629319	0.0230326	0.576317	0.024952	0.494129	0.0403071	0.596444	0.0230326	0.309963	0.024952	0.236498	0.857061	0.999665	0.857061	0.999665	0.857348	1	0.919875	0.985911	0.857348	1	0.857061	0.999665
0.024952	0.632003	0.0230326	0.599128	0.024952	0.508219	0.0403071	0.600805	0.0230326	0.332103	0.024952	0.311305	0.857307	0.999665	0.857307	0.999665	0.857595	1	0.920138	0.985575	0.857595	1	0.857307	0.999665
0.0268714	0.632003	0.024952	0.599128	0.0268714	0.508219	0.0403071	0.601141	0.024952	0.332103	0.0268714	0.311305	0.857554	0.999665	0.857554	0.999665	0.857842	1	0.920088	0.984904	0.857842	1	0.857554	0.999665
0.0268714	0.669239	0.024952	0.602482	0.0268714	0.513586	0.0422265	0.601141	0.024952	0.342167	0.0268714	0.36263	0.857801	0.999665	0.857801	0.999665	0.858089	1	0.920376	0.984904	0.858089	1	0.857801	0.999665
0.0287908	0.669239	0.0268714	0.602482	0.0287908	0.513586	0.0422265	0.605166	0.0268714	0.342167	0.0287908	0.36263	0.858048	0.999665	0.858048	0.999665	0.858336	1	0.921507	0.984569	0.858336	1	0.858048	0.999665
0.0287908	0.686011	0.0268714	0.643073	0.0287908	0.525998	0.0422265	0.606172	0.0268714	0.426367	0.0287908	0.381416	0.858295	0.999665	0.858295	0.999665	0.858583	1	0.922086	0.984569	0.858583	1	0.858295	0.999665
0.0307102	0.686011	0.0287908	0.643073	0.0307102	0.525998	0.0441459	0.606508	0.0287908	0.426367	0.0307102	0.381416	0.858542	0.999665	0.858542	0.999665	0.85883	1	0.922642	0.984233	0.85883	1	0.858542	0.999665
0.0307102	0.69205	0.0287908	0.653807	0.0307102	0.527004	0.0441459	0.607179	0.0287908	0.426702	0.0307102	0.40322	0.85879	0.999665	0.85879	0.999665	0.859078	1	0.92378	0.983898	0.859078	1	0.85879	0.999665
0.0326296	0.69205	0.0307102	0.653807	0.0326296	0.527004	0.0460653	0.608521	0.0307102	0.426702	0.0326296	0.40322	0.859037	0.999665	0.859037	0.999665	0.859325	1	0.924071	0.983898	0.859325	1	0.859037	0.999665
0.0326296	0.728279	0.0307102	0.658839	0.0326296	0.542771	0.0479846	0.613888	0.0307102	0.441463	0.0326296	0.427373	0.859285	0.999665	0.859285	0.999665	0.859573	1	0.924362	0.983898	0.859573	1	0.859285	0.999665
0.0345489	0.728279	0.0326296	0.658839	0.0345489	0.542771	0.049904	0.614894	0.0326296	0.441463	0.0345489	0.427373	0.859533	0.999665	0.859533	0.999665	0.859821	1	0.924945	0.983898	0.859821	1	0.859533	0.999665
0.0345489	0.737336	0.0326296	0.66689	0.0345489	0.553506	0.049904	0.61523	0.0326296	0.470647	0.0345489	0.44683	0.859781	0.999665	0.859781	0.999665	0.860069	1	0.925237	0.983898	0.859781	0.999665	0.859781	0.999665
0.0364683	0.737336	0.0364683	0.66689	0.0364683	0.553506	0.0518234	0.617578	0.0345489	0.470647	0.0364683	0.44683	0.860029	0.999665	0.860029	0.999665	0.860317	1	0.925213	0.983563	0.860029	0.999665	0.860029	0.999665
0.0364683	0.745387	0.0364683	0.667561	0.0364683	0.563234	0.0518234	0.617913	0.0345489	0.52734	0.0364683	0.452533	0.860277	0.999665	0.860277	0.999665	0.860566	1	0.925505	0.983563	0.860277	0.999665	0.860277	0.999665
0.0383877	0.745387	0.0383877	0.667561	0.0383877	0.563234	0.0518234	0.619926	0.0364683	0.52734	0.0383877	0.452533	0.860526	0.999665	0.860526	0.999665	0.860814	1	0.92602	0.982556	0.860526	0.999665	0.860237	0.999329
0.0383877	0.747736	0.0383877	0.689031	0.0383877	0.566253	0.059501	0.670916	0.0364683	0.540087	0.0383877	0.455552	0.860774	0.999665	0.860774	0.999665	0.861063	1	0.926312	0.982556	0.860774	0.999665	0.860485	0.999329
0.0422265	0.747736	0.0403071	0.689031	0.0403071	0.566253	0.0633397	0.672593	0.0383877	0.540087	0.0403071	0.455552	0.861023	0.999665	0.861023	0.999665	0.861312	1	0.927123	0.98155	0.861023	0.999665	0.860734	0.999329
0.0422265	0.753774	0.0403071	0.697082	0.0403071	0.604495	0.0633397	0.672929	0.0383877	0.541094	0.0403071	0.471318	0.861272	0.999665	0.861272	0.999665	0.861561	1	0.927417	0.98155	0.861272	0.999665	0.860694	0.998994
0.0441459	0.753774	0.0441459	0.697082	0.0422265	0.604495	0.0633397	0.67427	0.0403071	0.541094	0.0422265	0.471318	0.861521	0.999665	0.861521	0.999665	0.86181	1	0.927711	0.98155	0.861521	0.999665	0.860942	0.998994
0.0441459	0.76216	0.0441459	0.700101	0.0422265	0.624958	0.0633397	0.675948	0.0403071	0.544784	0.0422265	0.473331	0.86177	0.999665	0.86177	0.999665	0.862059	1	0.927982	0.981214	0.86177	0.999665	0.861191	0.998994
0.0460653	0.76216	0.0460653	0.700101	0.0441459	0.624958	0.0690979	0.684334	0.0422265	0.544784	0.0441459	0.473331	0.862019	0.999665	0.862019	0.999665	0.862308	1	0.927959	0.980879	0.862019	0.999665	0.861441	0.998994
0.0460653	0.766857	0.0460653	0.701778	0.0441459	0.635357	0.0690979	0.68467	0.0422265	0.570278	0.0441459	0.474337	0.862269	0.999665	0.862269	0.999665	0.862558	1	0.927937	0.980543	0.862269	0.999665	0.86169	0.998994
0.0479846	0.766857	0.0479846	0.701778	0.0479846	0.635357	0.0690979	0.68534	0.0441459	0.570278	0.0460653	0.474337	0.862518	0.999665	0.862518	0.999665	0.862808	1	0.927914	0.980208	0.862518	0.999665	0.861939	0.998994
0.0479846	0.767192	0.0479846	0.703791	0.0479846	0.651459	0.0690979	0.685676	0.0441459	0.570614	0.0460653	0.476015	0.862768	0.999665	0.862768	0.999665	0.863057	1	0.928163	0.979537	0.862768	0.999665	0.862189	0.998994
0.049904	0.767192	0.049904	0.703791	0.049904	0.651459	0.0690979	0.688024	0.0460653	0.570614	0.0479846	0.476015	0.863018	0.999665	0.863018	0.999665	0.863307	1	0.92814	0.979202	0.863018	0.999665	0.862438	0.998994
0.049904	0.77323	0.049904	0.705803	0.049904	0.667561	0.0767754	0.700772	0.0460653	0.599799	0.0479846	0.484737	0.863268	0.999665	0.863268	0.999665	0.863557	1	0.928435	0.979202	0.863268	0.999665	0.862688	0.998994
0.0518234	0.77323	0.0518234	0.705803	0.0518234	0.667561	0.0767754	0.701107	0.0479846	0.599799	0.049904	0.484737	0.863518	0.999665	0.863518	0.999665	0.863808	1	0.928731	0.979202	0.863518	0.999665	0.862938	0.998994
0.0518234	0.777591	0.0518234	0.723918	0.0518234	0.67729	0.0786948	0.701442	0.0479846	0.610533	0.049904	0.5052	0.863768	0.999665	0.863768	0.999665	0.864058	1	0.931056	0.978531	0.863768	0.999665	0.863188	0.998994
0.0537428	0.777591	0.0537428	0.723918	0.0537428	0.67729	0.0786948	0.702113	0.049904	0.610533	0.0518234	0.5052	0.864019	0.999665	0.864019	0.999665	0.864308	1	0.931354	0.978531	0.864019	0.999665	0.863439	0.998994
0.0537428	0.778598	0.0537428	0.749413	0.0537428	0.690037	0.0786948	0.702449	0.049904	0.613552	0.0518234	0.540087	0.864269	0.999665	0.863979	0.999329	0.864559	1	0.93216	0.977189	0.864269	0.999665	0.863689	0.998994
0.0556622	0.778598	0.0556622	0.749413	0.0556622	0.690037	0.0806142	0.704797	0.0518234	0.613552	0.0537428	0.540087	0.86452	0.999665	0.86423	0.999329	0.86481	1	0.932138	0.976853	0.86452	0.999665	0.86394	0.998994
0.0556622	0.790003	0.0556622	0.750755	0.0556622	0.702113	0.0806142	0.706139	0.0518234	0.619926	0.0537428	0.563905	0.864771	0.999665	0.864481	0.999329	0.865061	1	0.93479	0.976182	0.864771	0.999665	0.8639	0.998658
0.0575816	0.790003	0.0575816	0.750755	0.0575816	0.702113	0.0806142	0.706474	0.0537428	0.619926	0.0556622	0.563905	0.864731	0.999329	0.864731	0.999329	0.865312	1	0.93509	0.976182	0.865022	0.999665	0.864151	0.998658
0.0575816	0.790339	0.0575816	0.763502	0.0575816	0.704126	0.0806142	0.707481	0.0537428	0.621603	0.0556622	0.579	0.864983	0.999329	0.864983	0.999329	0.865563	1	0.935391	0.976182	0.865273	0.999665	0.864402	0.998658
0.059501	0.790339	0.0614203	0.763502	0.059501	0.704126	0.0825336	0.71419	0.0556622	0.621603	0.0575816	0.579	0.865234	0.999329	0.865234	0.999329	0.865815	1	0.935691	0.976182	0.865524	0.999665	0.864653	0.998658
0.059501	0.801409	0.0614203	0.769205	0.059501	0.708152	0.0825336	0.714861	0.0556622	0.632003	0.0575816	0.579671	0.865485	0.999329	0.865485	0.999329	0.866066	1	0.936293	0.976182	0.865776	0.999665	0.864904	0.998658
0.0614203	0.801409	0.0633397	0.769205	0.0614203	0.708152	0.0825336	0.715532	0.0575816	0.632003	0.059501	0.579671	0.865737	0.999329	0.865737	0.999329	0.866318	1	0.935693	0.966454	0.866027	0.999665	0.864865	0.998323
0.0614203	0.803757	0.0633397	0.770882	0.0614203	0.711506	0.0825336	0.715867	0.0575816	0.639718	0.059501	0.581684	0.865988	0.999329	0.865988	0.999329	0.86657	1	0.935997	0.966454	0.865988	0.999329	0.865116	0.998323
0.0633397	0.803757	0.0652591	0.770882	0.0633397	0.711506	0.0825336	0.71788	0.059501	0.639718	0.0614203	0.581684	0.86624	0.999329	0.86624	0.999329	0.866822	1	0.936461	0.964106	0.86624	0.999329	0.865368	0.998323
0.0633397	0.804428	0.0652591	0.773901	0.0633397	0.71419	0.0825336	0.720564	0.059501	0.651124	0.0614203	0.623952	0.866492	0.999329	0.866492	0.999329	0.867074	1	0.936441	0.963771	0.866492	0.999329	0.86562	0.998323
0.0652591	0.804428	0.0671785	0.773901	0.0652591	0.71419	0.0825336	0.72157	0.0614203	0.651124	0.0633397	0.623952	0.866744	0.999329	0.866744	0.999329	0.867326	1	0.93642	0.963435	0.866744	0.999329	0.86558	0.997987
0.0652591	0.819188	0.0671785	0.774237	0.0652591	0.723247	0.0825336	0.721905	0.0614203	0.662529	0.0633397	0.624623	0.866997	0.999329	0.866997	0.999329	0.867579	1	0.936399	0.9631	0.866997	0.999329	0.865832	0.997987
0.0671785	0.819188	0.0690979	0.774237	0.0671785	0.723247	0.084453	0.722241	0.0652591	0.662529	0.0652591	0.624623	0.867249	0.999329	0.867249	0.999329	0.867831	1	0.936337	0.962093	0.867249	0.999329	0.866084	0.997987
0.0671785	0.821201	0.0690979	0.776585	0.0671785	0.748407	0.084453	0.722912	0.0652591	0.668232	0.0652591	0.633345	0.867501	0.999329	0.867501	0.999329	0.868084	1	0.936316	0.961758	0.867501	0.999329	0.866337	0.997987
0.0710173	0.821201	0.0710173	0.776585	0.0690979	0.748407	0.084453	0.72526	0.0671785	0.668232	0.0671785	0.633345	0.867754	0.999329	0.867754	0.999329	0.868337	1	0.936295	0.961422	0.867754	0.999329	0.866589	0.997987
0.0710173	0.825897	0.0710173	0.77994	0.0690979	0.752432	0.0863724	0.729621	0.0671785	0.674941	0.0671785	0.637035	0.868007	0.999329	0.868007	0.999329	0.86859	1	0.937459	0.960416	0.868007	0.999329	0.866841	0.997987
0.0729367	0.825897	0.0729367	0.77994	0.0710173	0.752432	0.0902111	0.733646	0.0690979	0.674941	0.0690979	0.637035	0.86826	0.999329	0.86826	0.999329	0.868843	1	0.937439	0.960081	0.86826	0.999329	0.867094	0.997987
0.0729367	0.837974	0.0729367	0.780611	0.0710173	0.761825	0.0921305	0.733646	0.0690979	0.67729	0.0690979	0.642402	0.868513	0.999329	0.868513	0.999329	0.869096	1	0.937418	0.959745	0.868513	0.999329	0.867347	0.997987
0.074856	0.837974	0.074856	0.780611	0.0729367	0.761825	0.0921305	0.738343	0.0710173	0.67729	0.0710173	0.642402	0.868766	0.999329	0.868766	0.999329	0.86935	1	0.937725	0.959745	0.868766	0.999329	0.8676	0.997987
0.074856	0.83898	0.074856	0.782959	0.0729367	0.768534	0.0921305	0.738678	0.0710173	0.682992	0.0710173	0.64475	0.86902	0.999329	0.86902	0.999329	0.869603	1	0.938033	0.959745	0.86902	0.999329	0.867853	0.997987
0.0767754	0.83898	0.0767754	0.782959	0.0767754	0.768534	0.0921305	0.74002	0.0729367	0.682992	0.0729367	0.64475	0.869273	0.999329	0.869273	0.999329	0.869857	1	0.938755	0.95639	0.869273	0.999329	0.868106	0.997987
0.0767754	0.839987	0.0767754	0.787655	0.0767754	0.771218	0.0921305	0.742033	0.0729367	0.684334	0.0729367	0.65213	0.869527	0.999329	0.869527	0.999329	0.870111	1	0.938735	0.956055	0.869527	0.999329	0.86836	0.997987
0.0786948	0.839987	0.0786948	0.787655	0.0786948	0.771218	0.0940499	0.742033	0.074856	0.684334	0.0767754	0.65213	0.869781	0.999329	0.869781	0.999329	0.870365	1	0.938695	0.955384	0.869781	0.999329	0.868613	0.997987
0.0786948	0.841999	0.0786948	0.793358	0.0786948	0.775579	0.0940499	0.742368	0.074856	0.691714	0.0767754	0.666219	0.870035	0.999329	0.870035	0.999329	0.870619	1	0.939314	0.955384	0.870035	0.999329	0.868867	0.997987
0.0825336	0.841999	0.0806142	0.793358	0.0806142	0.775579	0.0940499	0.74371	0.0767754	0.691714	0.0786948	0.666219	0.870289	0.999329	0.870289	0.999329	0.870874	1	0.939624	0.955384	0.870289	0.999329	0.869121	0.997987
0.0825336	0.845018	0.0806142	0.793693	0.0806142	0.777256	0.0959693	0.744717	0.0767754	0.696746	0.0786948	0.666555	0.870544	0.999329	0.870251	0.998994	0.871128	1	0.940244	0.955384	0.870544	0.999329	0.869375	0.997987
0.084453	0.845018	0.0825336	0.793693	0.0825336	0.777256	0.0959693	0.745052	0.0786948	0.696746	0.0806142	0.666555	0.870798	0.999329	0.870506	0.998994	0.871383	1	0.940555	0.955384	0.870798	0.999329	0.869629	0.997987
0.084453	0.845689	0.0825336	0.794029	0.0825336	0.778933	0.0978887	0.745052	0.0786948	0.701107	0.0806142	0.676619	0.871053	0.999329	0.87076	0.998994	0.871637	1	0.940496	0.954378	0.871053	0.999329	0.869883	0.997987
0.0863724	0.845689	0.084453	0.794029	0.084453	0.778933	0.0978887	0.745387	0.0806142	0.701107	0.0825336	0.676619	0.871307	0.999329	0.871015	0.998994	0.871892	1	0.940807	0.954378	0.871307	0.999329	0.870137	0.997987
0.0863724	0.847031	0.084453	0.796377	0.084453	0.779604	0.0978887	0.746058	0.0806142	0.702113	0.0825336	0.68098	0.871562	0.999329	0.87127	0.998994	0.872147	1	0.940768	0.953707	0.871562	0.999329	0.870392	0.997987
0.0882917	0.847031	0.0863724	0.796377	0.0863724	0.779604	0.0978887	0.747065	0.0825336	0.702113	0.084453	0.68098	0.871817	0.999329	0.871232	0.998658	0.872403	1	0.942276	0.947333	0.871817	0.999329	0.870354	0.997652
0.0882917	0.848708	0.0863724	0.796713	0.0863724	0.784636	0.109405	0.764509	0.0825336	0.712177	0.084453	0.696746	0.872073	0.999329	0.871487	0.998658	0.872658	1	0.950422	0.94532	0.872073	0.999329	0.870609	0.997652
0.0902111	0.848708	0.0882917	0.796713	0.0882917	0.784636	0.111324	0.764509	0.084453	0.712177	0.0863724	0.696746	0.872328	0.999329	0.871742	0.998658	0.872914	1	0.950388	0.944649	0.872328	0.999329	0.870864	0.997652
0.0902111	0.85005	0.0882917	0.799732	0.0882917	0.786649	0.111324	0.76585	0.084453	0.718886	0.0863724	0.711506	0.872583	0.999329	0.871998	0.998658	0.873169	1	0.950709	0.944649	0.872583	0.999329	0.871119	0.997652
0.0921305	0.85005	0.0902111	0.799732	0.0902111	0.786649	0.111324	0.766521	0.0863724	0.718886	0.0882917	0.711506	0.872839	0.999329	0.872253	0.998658	0.873425	1	0.950642	0.943308	0.872839	0.999329	0.871374	0.997652
0.0921305	0.853069	0.0902111	0.807112	0.0902111	0.78732	0.111324	0.767192	0.0863724	0.728279	0.0882917	0.713519	0.873095	0.999329	0.872509	0.998658	0.873681	1	0.950626	0.942972	0.873095	0.999329	0.871336	0.997316
0.0940499	0.853069	0.0921305	0.807112	0.0921305	0.78732	0.115163	0.814492	0.0882917	0.728279	0.0902111	0.713519	0.873351	0.999329	0.872765	0.998658	0.873937	1	0.950947	0.942972	0.873351	0.999329	0.871592	0.997316
0.0940499	0.85374	0.0921305	0.815498	0.0921305	0.793693	0.115163	0.815163	0.0882917	0.735324	0.0902111	0.714525	0.873607	0.999329	0.873021	0.998658	0.874194	1	0.951269	0.942972	0.873314	0.998994	0.871554	0.996981
0.0959693	0.85374	0.0940499	0.815498	0.0940499	0.793693	0.115163	0.815834	0.0902111	0.735324	0.0921305	0.714525	0.873863	0.999329	0.873277	0.998658	0.87445	1	0.951591	0.942972	0.87357	0.998994	0.87181	0.996981
0.0959693	0.854747	0.0940499	0.817175	0.0940499	0.799732	0.117083	0.816505	0.0902111	0.737001	0.0921305	0.716203	0.87412	0.999329	0.873533	0.998658	0.874707	1	0.953401	0.940288	0.873826	0.998994	0.872066	0.996981
0.0978887	0.854747	0.0959693	0.817175	0.0959693	0.799732	0.117083	0.817175	0.0921305	0.737001	0.0940499	0.716203	0.874376	0.999329	0.873789	0.998658	0.874963	1	0.953726	0.940288	0.874083	0.998994	0.872322	0.996981
0.0978887	0.859779	0.0959693	0.821201	0.0959693	0.804764	0.117083	0.817846	0.0921305	0.737336	0.0940499	0.718886	0.874633	0.999329	0.874046	0.998658	0.87522	1	0.95405	0.940288	0.874339	0.998994	0.872578	0.996981
0.0998081	0.859779	0.0978887	0.821201	0.0978887	0.804764	0.117083	0.818853	0.0940499	0.737336	0.0959693	0.718886	0.87489	0.999329	0.874302	0.998658	0.875477	1	0.954375	0.940288	0.874596	0.998994	0.872834	0.996981
0.0998081	0.864475	0.0978887	0.825562	0.0978887	0.807112	0.128599	0.833277	0.0940499	0.741697	0.0959693	0.729956	0.875147	0.999329	0.874559	0.998658	0.875441	0.999665	0.954654	0.939282	0.874853	0.998994	0.87309	0.996981
0.101727	0.864475	0.0998081	0.825562	0.0998081	0.807112	0.128599	0.837638	0.0978887	0.741697	0.0978887	0.729956	0.875404	0.999329	0.874816	0.998658	0.875698	0.999665	0.954638	0.938947	0.87511	0.998994	0.873347	0.996981
0.101727	0.867159	0.0998081	0.825897	0.0998081	0.808118	0.128599	0.840322	0.0978887	0.742033	0.0978887	0.734317	0.875661	0.999329	0.875073	0.998658	0.875955	0.999665	0.954608	0.938276	0.875367	0.998994	0.873604	0.996981
0.103647	0.867159	0.103647	0.825897	0.101727	0.808118	0.128599	0.840657	0.0998081	0.742033	0.0998081	0.734317	0.875919	0.999329	0.875037	0.998323	0.876213	0.999665	0.956059	0.93425	0.875625	0.998994	0.873861	0.996981
0.103647	0.869171	0.103647	0.827575	0.101727	0.812479	0.128599	0.84267	0.0998081	0.745387	0.0998081	0.73633	0.876176	0.999329	0.875	0.997987	0.876471	0.999665	0.956014	0.933244	0.875882	0.998994	0.874118	0.996981
0.105566	0.869171	0.105566	0.827575	0.103647	0.812479	0.128599	0.843341	0.101727	0.745387	0.101727	0.73633	0.876434	0.999329	0.875257	0.997987	0.876728	0.999665	0.956342	0.933244	0.87614	0.998994	0.874081	0.996645
0.105566	0.869507	0.105566	0.831265	0.103647	0.813485	0.130518	0.843677	0.101727	0.746394	0.101727	0.737336	0.876692	0.999329	0.875515	0.997987	0.876986	0.999665	0.956327	0.932908	0.876398	0.998994	0.874338	0.996645
0.109405	0.869507	0.107486	0.831265	0.105566	0.813485	0.130518	0.844348	0.103647	0.746394	0.103647	0.737336	0.87695	0.999329	0.875773	0.997987	0.877245	0.999665	0.956312	0.932573	0.876656	0.998994	0.874595	0.996645
0.109405	0.871184	0.107486	0.834284	0.105566	0.816505	0.130518	0.846696	0.103647	0.747736	0.103647	0.741362	0.877208	0.999329	0.875736	0.997652	0.877503	0.999665	0.957227	0.930896	0.876914	0.998994	0.874853	0.996645
0.113244	0.871184	0.109405	0.834284	0.107486	0.816505	0.130518	0.847367	0.105566	0.747736	0.105566	0.741362	0.877467	0.999329	0.875994	0.997652	0.877761	0.999665	0.957212	0.93056	0.877172	0.998994	0.87511	0.996645
0.113244	0.87521	0.109405	0.839651	0.107486	0.819188	0.132438	0.847367	0.105566	0.749077	0.105566	0.741697	0.877725	0.999329	0.876252	0.997652	0.87802	0.999665	0.957168	0.929554	0.877431	0.998994	0.875368	0.996645
0.115163	0.87521	0.111324	0.839651	0.109405	0.819188	0.132438	0.848038	0.107486	0.749077	0.107486	0.741697	0.877984	0.999329	0.87651	0.997652	0.878279	0.999665	0.957498	0.929554	0.877689	0.998994	0.875626	0.996645
0.115163	0.877558	0.111324	0.841328	0.109405	0.825226	0.132438	0.848373	0.107486	0.760483	0.107486	0.744046	0.878243	0.999329	0.876769	0.997652	0.878538	0.999665	0.957815	0.929218	0.877948	0.998994	0.875884	0.996645
0.117083	0.877558	0.113244	0.841328	0.111324	0.825226	0.132438	0.849715	0.109405	0.760483	0.109405	0.744046	0.878502	0.999329	0.877027	0.997652	0.878797	0.999665	0.958391	0.927206	0.878207	0.998994	0.876143	0.996645
0.117083	0.879235	0.113244	0.845018	0.111324	0.82791	0.132438	0.851057	0.109405	0.780611	0.109405	0.744381	0.878761	0.999329	0.877286	0.997652	0.879056	0.999665	0.958377	0.92687	0.878466	0.998994	0.876401	0.996645
0.119002	0.879235	0.115163	0.845018	0.113244	0.82791	0.132438	0.851728	0.113244	0.780611	0.111324	0.744381	0.87902	0.999329	0.877545	0.997652	0.879315	0.999665	0.958348	0.926199	0.878725	0.998994	0.87666	0.996645
0.119002	0.879571	0.115163	0.851392	0.113244	0.829587	0.134357	0.854076	0.113244	0.781617	0.111324	0.752768	0.87928	0.999329	0.877804	0.997652	0.879575	0.999665	0.958333	0.925864	0.878985	0.998994	0.876919	0.996645
0.120921	0.879571	0.119002	0.851392	0.117083	0.829587	0.136276	0.856089	0.115163	0.781617	0.113244	0.752768	0.879539	0.999329	0.878063	0.997652	0.879835	0.999665	0.958319	0.925528	0.879244	0.998994	0.877177	0.996645
0.120921	0.881248	0.119002	0.851728	0.117083	0.830258	0.136276	0.856424	0.115163	0.782288	0.113244	0.756458	0.879799	0.999329	0.878323	0.997652	0.880095	0.999665	0.958304	0.925193	0.879504	0.998994	0.877437	0.996645
0.122841	0.881248	0.120921	0.851728	0.119002	0.830258	0.136276	0.863469	0.117083	0.782288	0.115163	0.756458	0.880059	0.999329	0.878582	0.997652	0.880355	0.999665	0.958637	0.925193	0.879764	0.998994	0.877696	0.996645
0.122841	0.883596	0.120921	0.852734	0.119002	0.838645	0.136276	0.863804	0.117083	0.784971	0.115163	0.757799	0.880319	0.999329	0.878842	0.997652	0.880615	0.999665	0.958623	0.924857	0.880024	0.998994	0.87766	0.99631
0.128599	0.883596	0.12476	0.852734	0.120921	0.838645	0.136276	0.866823	0.119002	0.784971	0.117083	0.757799	0.880579	0.999329	0.878806	0.997316	0.880875	0.999665	0.958609	0.924522	0.880284	0.998994	0.877623	0.995975
0.128599	0.884602	0.12476	0.854411	0.120921	0.839987	0.138196	0.873532	0.119002	0.785642	0.117083	0.766186	0.88084	0.999329	0.879066	0.997316	0.881135	0.999665	0.958928	0.924187	0.880544	0.998994	0.877883	0.995975
0.130518	0.884602	0.126679	0.854411	0.122841	0.839987	0.138196	0.874203	0.120921	0.785642	0.119002	0.766186	0.8811	0.999329	0.879326	0.997316	0.881396	0.999665	0.958914	0.923851	0.880804	0.998994	0.878143	0.995975
0.130518	0.885609	0.126679	0.86112	0.122841	0.843006	0.140115	0.874203	0.120921	0.789332	0.119002	0.766521	0.881361	0.999329	0.879586	0.997316	0.881657	0.999665	0.959233	0.923516	0.881065	0.998994	0.878402	0.995975
0.132438	0.885609	0.128599	0.86112	0.12476	0.843006	0.143954	0.874874	0.122841	0.789332	0.120921	0.766521	0.881622	0.999329	0.879846	0.997316	0.881918	0.999665	0.95986	0.922509	0.881326	0.998994	0.878662	0.995975
0.132438	0.886615	0.128599	0.863804	0.12476	0.843677	0.143954	0.875545	0.122841	0.791345	0.120921	0.769876	0.881883	0.999329	0.880107	0.997316	0.882179	0.999665	0.959846	0.922174	0.881587	0.998994	0.878922	0.995975
0.134357	0.886615	0.130518	0.863804	0.126679	0.843677	0.143954	0.876216	0.126679	0.791345	0.12476	0.769876	0.882144	0.999329	0.880071	0.996981	0.88244	0.999665	0.960182	0.922174	0.881848	0.998994	0.879183	0.995975
0.134357	0.887622	0.130518	0.86414	0.126679	0.845689	0.147793	0.877222	0.126679	0.79839	0.12476	0.775243	0.882405	0.999329	0.880332	0.996981	0.882701	0.999665	0.960168	0.921838	0.882109	0.998994	0.879147	0.995639
0.136276	0.887622	0.132438	0.86414	0.128599	0.845689	0.147793	0.877558	0.128599	0.79839	0.126679	0.775243	0.882667	0.999329	0.880296	0.996645	0.882963	0.999665	0.960126	0.920832	0.88237	0.998994	0.879407	0.995639
0.136276	0.888628	0.132438	0.864475	0.128599	0.849379	0.151631	0.881919	0.128599	0.804093	0.126679	0.77625	0.882928	0.999329	0.880261	0.99631	0.883225	0.999665	0.960112	0.920496	0.882632	0.998994	0.879668	0.995639
0.138196	0.888628	0.134357	0.864475	0.130518	0.849379	0.153551	0.881919	0.130518	0.804093	0.128599	0.77625	0.88319	0.999329	0.880225	0.995975	0.883487	0.999665	0.960098	0.920161	0.882894	0.998994	0.879929	0.995639
0.138196	0.890641	0.134357	0.867159	0.130518	0.849715	0.153551	0.882254	0.130518	0.80577	0.128599	0.779604	0.883452	0.999329	0.880486	0.995975	0.883749	0.999665	0.960084	0.919826	0.883155	0.998994	0.88019	0.995639
0.142035	0.890641	0.136276	0.867159	0.134357	0.849715	0.153551	0.883596	0.132438	0.80577	0.130518	0.779604	0.883714	0.999329	0.880748	0.995975	0.884011	0.999665	0.960056	0.919155	0.883417	0.998994	0.880154	0.995304
0.142035	0.892318	0.136276	0.871855	0.134357	0.852399	0.153551	0.883932	0.132438	0.812479	0.130518	0.781952	0.883976	0.999329	0.881009	0.995975	0.883976	0.999329	0.960028	0.918484	0.88368	0.998994	0.880415	0.995304
0.143954	0.892318	0.138196	0.871855	0.136276	0.852399	0.159309	0.886951	0.134357	0.812479	0.132438	0.781952	0.884239	0.999329	0.88127	0.995975	0.884239	0.999329	0.960014	0.918148	0.883942	0.998994	0.880677	0.995304
0.143954	0.895002	0.138196	0.874539	0.136276	0.854747	0.165067	0.887622	0.134357	0.817846	0.132438	0.782623	0.884501	0.999329	0.881532	0.995975	0.884501	0.999329	0.960998	0.917477	0.884204	0.998994	0.880938	0.995304
0.145873	0.895002	0.142035	0.874539	0.138196	0.854747	0.165067	0.888293	0.136276	0.817846	0.136276	0.782623	0.884764	0.999329	0.881794	0.995975	0.884764	0.999329	0.961336	0.917477	0.884467	0.998994	0.8812	0.995304
0.145873	0.896008	0.142035	0.877222	0.138196	0.860785	0.165067	0.88997	0.136276	0.821201	0.136276	0.783294	0.885027	0.999329	0.882056	0.995975	0.885027	0.999329	0.961322	0.917142	0.88473	0.998994	0.881462	0.995304
0.147793	0.896008	0.143954	0.877222	0.140115	0.860785	0.165067	0.890641	0.138196	0.821201	0.138196	0.783294	0.88529	0.999329	0.882318	0.995975	0.88529	0.999329	0.961308	0.916806	0.884993	0.998994	0.881724	0.995304
0.147793	0.898356	0.143954	0.878564	0.140115	0.862798	0.165067	0.890976	0.138196	0.822207	0.138196	0.783965	0.885553	0.999329	0.88258	0.995975	0.885553	0.999329	0.961958	0.916136	0.885256	0.998994	0.881986	0.995304
0.149712	0.898356	0.145873	0.878564	0.142035	0.862798	0.176583	0.896344	0.140115	0.822207	0.140115	0.783965	0.885816	0.999329	0.882545	0.995639	0.885816	0.999329	0.962297	0.916136	0.885519	0.998994	0.881951	0.994968
0.149712	0.903053	0.145873	0.8789	0.142035	0.86481	0.176583	0.896679	0.140115	0.825562	0.140115	0.789332	0.88608	0.999329	0.882808	0.995639	0.88608	0.999329	0.962231	0.914458	0.885782	0.998994	0.882213	0.994968
0.151631	0.903053	0.147793	0.8789	0.145873	0.86481	0.182342	0.898021	0.142035	0.825562	0.142035	0.789332	0.886343	0.999329	0.882773	0.995304	0.886343	0.999329	0.962218	0.914123	0.886046	0.998994	0.882475	0.994968
0.151631	0.904059	0.147793	0.882254	0.145873	0.865817	0.1881	0.900369	0.142035	0.832271	0.142035	0.7947	0.886607	0.999329	0.883036	0.995304	0.886607	0.999329	0.962204	0.913787	0.88631	0.998994	0.882738	0.994968
0.153551	0.904059	0.149712	0.882254	0.147793	0.865817	0.1881	0.900704	0.143954	0.832271	0.143954	0.7947	0.886871	0.999329	0.883299	0.995304	0.886871	0.999329	0.962544	0.913787	0.886573	0.998994	0.883001	0.994968
0.153551	0.905401	0.149712	0.883596	0.147793	0.869507	0.1881	0.901375	0.143954	0.833613	0.143954	0.795035	0.887135	0.999329	0.883562	0.995304	0.887135	0.999329	0.962884	0.913787	0.886837	0.998994	0.883264	0.994968
0.15547	0.905401	0.151631	0.883596	0.149712	0.869507	0.1881	0.901711	0.145873	0.833613	0.145873	0.795035	0.887399	0.999329	0.883825	0.995304	0.887399	0.999329	0.96383	0.911775	0.887102	0.998994	0.883527	0.994968
0.15547	0.908755	0.151631	0.884267	0.149712	0.871855	0.1881	0.906072	0.145873	0.841664	0.145873	0.799061	0.887664	0.999329	0.884088	0.995304	0.887664	0.999329	0.964159	0.911439	0.887366	0.998994	0.88379	0.994968
0.15739	0.908755	0.153551	0.884267	0.153551	0.871855	0.1881	0.907078	0.149712	0.841664	0.147793	0.799061	0.887928	0.999329	0.884352	0.995304	0.887928	0.999329	0.964146	0.911104	0.88763	0.998994	0.884054	0.994968
0.15739	0.911775	0.153551	0.884602	0.153551	0.878564	0.191939	0.908085	0.149712	0.842335	0.147793	0.802415	0.888193	0.999329	0.884615	0.995304	0.888193	0.999329	0.96407	0.909091	0.887895	0.998994	0.884317	0.994968
0.159309	0.911775	0.15547	0.884602	0.15547	0.878564	0.191939	0.90842	0.151631	0.842335	0.149712	0.802415	0.888458	0.999329	0.884879	0.995304	0.888458	0.999329	0.964387	0.90842	0.88816	0.998994	0.884581	0.994968
0.159309	0.91211	0.15547	0.885609	0.15547	0.879235	0.193858	0.909091	0.151631	0.844012	0.149712	0.807112	0.888723	0.999329	0.885143	0.995304	0.888723	0.999329	0.964375	0.908085	0.888425	0.998994	0.884845	0.994968
0.161228	0.91211	0.15739	0.885609	0.15739	0.879235	0.193858	0.911104	0.153551	0.844012	0.151631	0.807112	0.888988	0.999329	0.885109	0.994968	0.888988	0.999329	0.965025	0.907078	0.88869	0.998994	0.885109	0.994968
0.161228	0.912445	0.15739	0.887957	0.15739	0.879906	0.193858	0.911439	0.153551	0.848038	0.151631	0.80946	0.889254	0.999329	0.885373	0.994968	0.889254	0.999329	0.965012	0.906743	0.888955	0.998994	0.885075	0.994633
0.163148	0.912445	0.159309	0.887957	0.159309	0.879906	0.195777	0.911775	0.15547	0.848038	0.15547	0.80946	0.889519	0.999329	0.885638	0.994968	0.889519	0.999329	0.965	0.906407	0.888922	0.998658	0.885339	0.994633
0.163148	0.913116	0.159309	0.891312	0.159309	0.884267	0.201536	0.913787	0.15547	0.850721	0.15547	0.811137	0.889785	0.999329	0.885902	0.994968	0.889785	0.999329	0.964987	0.906072	0.889188	0.998658	0.885603	0.994633
0.165067	0.913116	0.161228	0.891312	0.161228	0.884267	0.205374	0.913787	0.15739	0.850721	0.15739	0.811137	0.890051	0.999329	0.886167	0.994968	0.890051	0.999329	0.964824	0.901711	0.889453	0.998658	0.885868	0.994633
0.165067	0.914458	0.161228	0.892318	0.161228	0.88628	0.205374	0.914458	0.15739	0.851057	0.15739	0.811808	0.890317	0.999329	0.886432	0.994968	0.890317	0.999329	0.964811	0.901375	0.889719	0.998658	0.886133	0.994633
0.166987	0.914458	0.163148	0.892318	0.163148	0.88628	0.205374	0.916136	0.159309	0.851057	0.161228	0.811808	0.890583	0.999329	0.886697	0.994968	0.890583	0.999329	0.964786	0.900704	0.889985	0.998658	0.886398	0.994633
0.166987	0.914794	0.163148	0.892989	0.163148	0.887957	0.207294	0.916136	0.159309	0.853069	0.161228	0.813821	0.890849	0.999329	0.886962	0.994968	0.890849	0.999329	0.964774	0.900369	0.890251	0.998658	0.886663	0.994633
0.170825	0.914794	0.165067	0.892989	0.165067	0.887957	0.211132	0.916806	0.161228	0.853069	0.163148	0.813821	0.891116	0.999329	0.887227	0.994968	0.890817	0.998994	0.965729	0.898021	0.890517	0.998658	0.886928	0.994633
0.170825	0.915465	0.165067	0.895337	0.165067	0.888628	0.211132	0.917477	0.161228	0.853405	0.163148	0.81684	0.891382	0.999329	0.887493	0.994968	0.891083	0.998994	0.966727	0.896679	0.890485	0.998323	0.886894	0.994297
0.172745	0.915465	0.166987	0.895337	0.166987	0.888628	0.213052	0.917477	0.163148	0.853405	0.165067	0.81684	0.891649	0.999329	0.887758	0.994968	0.89135	0.998994	0.966715	0.896344	0.890751	0.998323	0.88716	0.994297
0.172745	0.917477	0.166987	0.899363	0.166987	0.889634	0.21881	0.918148	0.163148	0.854411	0.165067	0.818517	0.891916	0.999329	0.888024	0.994968	0.891617	0.998994	0.968636	0.890976	0.891018	0.998323	0.887425	0.994297
0.174664	0.917477	0.168906	0.899363	0.168906	0.889634	0.21881	0.918484	0.166987	0.854411	0.168906	0.818517	0.892183	0.999329	0.88829	0.994968	0.891884	0.998994	0.968625	0.890641	0.891285	0.998323	0.887691	0.994297
0.174664	0.917813	0.168906	0.902717	0.168906	0.890976	0.21881	0.919826	0.166987	0.855082	0.168906	0.820195	0.892451	0.999329	0.888556	0.994968	0.892151	0.998994	0.968602	0.88997	0.891552	0.998323	0.887957	0.994297
0.176583	0.917813	0.170825	0.902717	0.170825	0.890976	0.21881	0.920832	0.168906	0.855082	0.170825	0.820195	0.892718	0.999329	0.888822	0.994968	0.892418	0.998994	0.968544	0.888293	0.891819	0.998323	0.888223	0.994297
0.176583	0.918484	0.170825	0.90473	0.170825	0.891983	0.21881	0.921838	0.168906	0.857766	0.170825	0.822878	0.892986	0.999329	0.888789	0.994633	0.892686	0.998994	0.968533	0.887957	0.892086	0.998323	0.888489	0.994297
0.178503	0.918484	0.172745	0.90473	0.172745	0.891983	0.21881	0.922174	0.170825	0.857766	0.172745	0.822878	0.892954	0.998994	0.889055	0.994633	0.892954	0.998994	0.968521	0.887622	0.892354	0.998323	0.888756	0.994297
0.178503	0.918819	0.172745	0.905065	0.172745	0.895337	0.220729	0.922174	0.170825	0.858101	0.172745	0.826233	0.893221	0.998994	0.889322	0.994633	0.893221	0.998994	0.969564	0.886951	0.892621	0.998323	0.889022	0.994297
0.180422	0.918819	0.174664	0.905065	0.174664	0.895337	0.220729	0.922509	0.172745	0.858101	0.174664	0.826233	0.893489	0.998994	0.889589	0.994633	0.893489	0.998994	0.970534	0.883932	0.892889	0.998323	0.889289	0.994297
0.180422	0.91949	0.174664	0.907749	0.174664	0.896008	0.224568	0.923516	0.172745	0.859779	0.174664	0.829923	0.893758	0.998994	0.889856	0.994633	0.893758	0.998994	0.970523	0.883596	0.892857	0.997987	0.889556	0.994297
0.182342	0.91949	0.176583	0.907749	0.176583	0.896008	0.226488	0.923851	0.174664	0.859779	0.176583	0.829923	0.894026	0.998994	0.890123	0.994633	0.894026	0.998994	0.97048	0.882254	0.893125	0.997987	0.889823	0.994297
0.182342	0.921503	0.176583	0.908085	0.176583	0.896679	0.226488	0.924187	0.174664	0.861791	0.176583	0.830258	0.894294	0.998994	0.89039	0.994633	0.893994	0.998658	0.970469	0.881919	0.893393	0.997987	0.89009	0.994297
0.18618	0.921503	0.178503	0.908085	0.178503	0.896679	0.228407	0.924522	0.176583	0.861791	0.180422	0.830258	0.894563	0.998994	0.890658	0.994633	0.894263	0.998658	0.970827	0.881919	0.893361	0.997652	0.890357	0.994297
0.18618	0.921838	0.178503	0.90842	0.178503	0.89735	0.228407	0.925193	0.176583	0.862127	0.180422	0.836967	0.894832	0.998994	0.890925	0.994633	0.894531	0.998658	0.971407	0.877558	0.89363	0.997652	0.890625	0.994297
0.1881	0.921838	0.180422	0.90842	0.180422	0.89735	0.230326	0.925193	0.178503	0.862127	0.182342	0.836967	0.895101	0.998994	0.891193	0.994633	0.8948	0.998658	0.971397	0.877222	0.893898	0.997652	0.890893	0.994297
0.1881	0.926199	0.180422	0.909426	0.180422	0.900369	0.230326	0.926199	0.178503	0.868165	0.182342	0.841664	0.89537	0.998994	0.891161	0.994297	0.895069	0.998658	0.972088	0.876216	0.894167	0.997652	0.891161	0.994297
0.190019	0.926199	0.182342	0.909426	0.182342	0.900369	0.230326	0.92687	0.180422	0.868165	0.184261	0.841664	0.895338	0.998658	0.891128	0.993962	0.895338	0.998658	0.972067	0.875545	0.894436	0.997652	0.891429	0.994297
0.190019	0.929889	0.182342	0.910097	0.182342	0.90104	0.230326	0.927206	0.180422	0.872191	0.184261	0.841999	0.895608	0.998658	0.891396	0.993962	0.895608	0.998658	0.972057	0.87521	0.894705	0.997652	0.891697	0.994297
0.193858	0.929889	0.184261	0.910097	0.184261	0.90104	0.234165	0.929218	0.182342	0.872191	0.190019	0.841999	0.895877	0.998658	0.891664	0.993962	0.895877	0.998658	0.972046	0.874874	0.894974	0.997652	0.891965	0.994297
0.193858	0.93425	0.184261	0.911775	0.184261	0.902046	0.236084	0.929554	0.182342	0.875881	0.190019	0.84267	0.896147	0.998658	0.891933	0.993962	0.896147	0.998658	0.972751	0.874203	0.895244	0.997652	0.892234	0.994297
0.197697	0.93425	0.18618	0.911775	0.1881	0.902046	0.238004	0.929554	0.184261	0.875881	0.191939	0.84267	0.896417	0.998658	0.892201	0.993962	0.896417	0.998658	0.973114	0.874203	0.895513	0.997652	0.892502	0.994297
0.197697	0.934921	0.18618	0.912445	0.1881	0.904059	0.238004	0.93056	0.184261	0.877893	0.191939	0.843006	0.896687	0.998658	0.892169	0.993626	0.896687	0.998658	0.973094	0.873532	0.895783	0.997652	0.892771	0.994297
0.199616	0.934921	0.1881	0.912445	0.190019	0.904059	0.238004	0.930896	0.18618	0.877893	0.193858	0.843006	0.896957	0.998658	0.892437	0.993626	0.896957	0.998658	0.973258	0.866823	0.896053	0.997652	0.89304	0.994297
0.199616	0.935257	0.1881	0.914458	0.190019	0.910433	0.243762	0.932573	0.18618	0.8789	0.193858	0.845354	0.897227	0.998658	0.892706	0.993626	0.897227	0.998658	0.973167	0.863804	0.896323	0.997652	0.893008	0.993962
0.201536	0.935257	0.190019	0.914458	0.191939	0.910433	0.243762	0.933244	0.190019	0.8789	0.195777	0.845354	0.897498	0.998658	0.892976	0.993626	0.897498	0.998658	0.973157	0.863469	0.896593	0.997652	0.893277	0.993962
0.201536	0.935592	0.190019	0.915129	0.191939	0.910768	0.245681	0.933244	0.190019	0.881583	0.195777	0.846696	0.897768	0.998658	0.893245	0.993626	0.897768	0.998658	0.972942	0.856424	0.896864	0.997652	0.893245	0.993626
0.203455	0.935592	0.193858	0.915129	0.193858	0.910768	0.245681	0.93425	0.191939	0.881583	0.197697	0.846696	0.898039	0.998658	0.893514	0.993626	0.898039	0.998658	0.972932	0.856089	0.897134	0.997652	0.893514	0.993626
0.203455	0.938611	0.193858	0.919155	0.193858	0.911104	0.255278	0.938276	0.191939	0.883932	0.197697	0.847031	0.89831	0.998658	0.893784	0.993626	0.89831	0.998658	0.973242	0.854076	0.897405	0.997652	0.893784	0.993626
0.207294	0.938611	0.195777	0.919155	0.195777	0.911104	0.255278	0.938947	0.193858	0.883932	0.199616	0.847031	0.898581	0.998658	0.894054	0.993626	0.898581	0.998658	0.973543	0.851728	0.897676	0.997652	0.893752	0.993291
0.207294	0.939282	0.195777	0.91949	0.195777	0.911439	0.255278	0.939282	0.193858	0.885944	0.199616	0.848708	0.898853	0.998658	0.894324	0.993626	0.898853	0.998658	0.973523	0.851057	0.897645	0.997316	0.894022	0.993291
0.209213	0.939282	0.199616	0.91949	0.197697	0.911439	0.257198	0.940288	0.195777	0.885944	0.203455	0.848708	0.899124	0.998658	0.894594	0.993626	0.899124	0.998658	0.973482	0.849715	0.897916	0.997316	0.894292	0.993291
0.209213	0.940959	0.199616	0.919826	0.197697	0.911775	0.262956	0.940288	0.195777	0.888293	0.203455	0.854747	0.899396	0.998658	0.894864	0.993626	0.899396	0.998658	0.973462	0.849044	0.898187	0.997316	0.89426	0.992955
0.213052	0.940959	0.201536	0.919826	0.199616	0.911775	0.274472	0.942972	0.197697	0.888293	0.205374	0.854747	0.899668	0.998658	0.895134	0.993626	0.899668	0.998658	0.973441	0.848373	0.898459	0.997316	0.89453	0.992955
0.213052	0.941295	0.201536	0.920496	0.199616	0.914123	0.28023	0.942972	0.197697	0.88997	0.205374	0.855753	0.89994	0.998658	0.895405	0.993626	0.89994	0.998658	0.973431	0.848038	0.898428	0.996981	0.8948	0.992955
0.214971	0.941295	0.203455	0.920496	0.201536	0.914123	0.28023	0.943308	0.199616	0.88997	0.207294	0.855753	0.900212	0.998658	0.895676	0.993626	0.900212	0.998658	0.97341	0.847367	0.8987	0.996981	0.895071	0.992955
0.214971	0.942972	0.203455	0.921838	0.201536	0.9158	0.28023	0.944649	0.199616	0.890976	0.207294	0.856089	0.900484	0.998658	0.895947	0.993626	0.900484	0.998658	0.973786	0.847367	0.898972	0.996981	0.895342	0.992955
0.21881	0.942972	0.205374	0.921838	0.205374	0.9158	0.28215	0.944649	0.201536	0.890976	0.209213	0.856089	0.900756	0.998658	0.896218	0.993626	0.900756	0.998658	0.973765	0.846696	0.899244	0.996981	0.895613	0.992955
0.21881	0.943308	0.205374	0.922174	0.205374	0.916471	0.28215	0.94532	0.201536	0.89366	0.209213	0.856759	0.901029	0.998658	0.896489	0.993626	0.901029	0.998658	0.973694	0.844348	0.899516	0.996981	0.895581	0.99262
0.220729	0.943308	0.207294	0.922174	0.207294	0.916471	0.332054	0.947333	0.203455	0.89366	0.213052	0.856759	0.901302	0.998658	0.896458	0.993291	0.901302	0.998658	0.973684	0.844012	0.899788	0.996981	0.895852	0.99262
0.220729	0.943643	0.207294	0.922509	0.207294	0.917142	0.34357	0.953707	0.203455	0.895002	0.213052	0.860114	0.901575	0.998658	0.896729	0.993291	0.901575	0.998658	0.973674	0.843677	0.900061	0.996981	0.896124	0.99262
0.222649	0.943643	0.209213	0.922509	0.209213	0.917142	0.34357	0.954378	0.205374	0.895002	0.214971	0.860114	0.901848	0.998658	0.897001	0.993291	0.901545	0.998323	0.974041	0.843341	0.900333	0.996981	0.896395	0.99262
0.222649	0.944314	0.209213	0.925193	0.209213	0.917813	0.345489	0.954378	0.205374	0.895337	0.214971	0.861791	0.902121	0.998658	0.897273	0.993291	0.901818	0.998323	0.974031	0.843006	0.900606	0.996981	0.896667	0.99262
0.224568	0.944314	0.211132	0.925193	0.211132	0.917813	0.345489	0.955384	0.207294	0.895337	0.216891	0.861791	0.902395	0.998658	0.897545	0.993291	0.902092	0.998323	0.974021	0.84267	0.900576	0.996645	0.896635	0.992284
0.224568	0.94532	0.211132	0.925864	0.211132	0.918484	0.347409	0.955384	0.207294	0.899027	0.216891	0.862462	0.902668	0.998658	0.897817	0.993291	0.902365	0.998323	0.97396	0.840657	0.900849	0.996645	0.896907	0.992284
0.226488	0.94532	0.213052	0.925864	0.213052	0.918484	0.351248	0.955384	0.214971	0.899027	0.21881	0.862462	0.902942	0.998658	0.898089	0.993291	0.902639	0.998323	0.97395	0.840322	0.901122	0.996645	0.897179	0.992284
0.226488	0.945656	0.213052	0.926535	0.213052	0.918819	0.353167	0.955384	0.214971	0.901375	0.21881	0.865146	0.903216	0.998658	0.898362	0.993291	0.902913	0.998323	0.973869	0.837638	0.901092	0.99631	0.897451	0.992284
0.228407	0.945656	0.214971	0.926535	0.214971	0.918819	0.357006	0.955384	0.216891	0.901375	0.220729	0.865146	0.90349	0.998658	0.898634	0.993291	0.903187	0.998323	0.973736	0.833277	0.901366	0.99631	0.897724	0.992284
0.228407	0.946327	0.214971	0.929554	0.214971	0.920496	0.357006	0.956055	0.216891	0.901711	0.220729	0.867494	0.903764	0.998658	0.898907	0.993291	0.903461	0.998323	0.97562	0.818853	0.901639	0.99631	0.897693	0.991949
0.232246	0.946327	0.216891	0.929554	0.216891	0.920496	0.357006	0.95639	0.21881	0.901711	0.222649	0.867494	0.904039	0.998658	0.89918	0.993291	0.903735	0.998323	0.97559	0.817846	0.901913	0.99631	0.897662	0.991614
0.232246	0.948339	0.216891	0.929889	0.216891	0.921503	0.362764	0.959745	0.21881	0.902046	0.222649	0.868165	0.90401	0.998323	0.899453	0.993291	0.90401	0.998323	0.975571	0.817175	0.901883	0.995975	0.897934	0.991614
0.234165	0.948339	0.220729	0.929889	0.21881	0.921503	0.366603	0.959745	0.224568	0.902046	0.224568	0.868165	0.904284	0.998323	0.899727	0.993291	0.904284	0.998323	0.975561	0.81684	0.901854	0.995639	0.897903	0.991278
0.234165	0.950688	0.220729	0.930225	0.21881	0.925528	0.366603	0.960416	0.224568	0.905065	0.224568	0.869842	0.904559	0.998323	0.9	0.993291	0.904559	0.998323	0.975551	0.816505	0.902128	0.995639	0.898176	0.991278
0.238004	0.950688	0.222649	0.930225	0.222649	0.925528	0.37428	0.961422	0.226488	0.905065	0.226488	0.869842	0.904834	0.998323	0.89997	0.992955	0.904834	0.998323	0.975923	0.815834	0.902402	0.995639	0.898145	0.990943
0.238004	0.95203	0.222649	0.93056	0.222649	0.926199	0.37428	0.962093	0.226488	0.905401	0.226488	0.872526	0.905109	0.998323	0.900243	0.992955	0.905109	0.998323	0.975913	0.815498	0.902372	0.995304	0.898418	0.990943
0.241843	0.95203	0.226488	0.93056	0.224568	0.926199	0.37428	0.9631	0.230326	0.905401	0.230326	0.872526	0.905385	0.998323	0.900517	0.992955	0.905081	0.997987	0.975904	0.815163	0.902343	0.994968	0.898692	0.990943
0.241843	0.952365	0.226488	0.931231	0.224568	0.928212	0.37428	0.964106	0.230326	0.907414	0.230326	0.877222	0.90566	0.998323	0.900487	0.99262	0.905356	0.997987	0.975884	0.814492	0.902617	0.994968	0.898965	0.990943
0.245681	0.952365	0.232246	0.931231	0.226488	0.928212	0.378119	0.966454	0.232246	0.907414	0.232246	0.877222	0.905936	0.998323	0.900761	0.99262	0.905632	0.997987	0.975267	0.767192	0.902892	0.994968	0.899239	0.990943
0.245681	0.953036	0.232246	0.931902	0.226488	0.928547	0.380038	0.966454	0.232246	0.907749	0.232246	0.880242	0.906212	0.998323	0.901035	0.99262	0.905603	0.997652	0.975256	0.766857	0.903167	0.994968	0.899513	0.990943
0.247601	0.953036	0.234165	0.931902	0.228407	0.928547	0.380038	0.976182	0.234165	0.907749	0.234165	0.880242	0.906488	0.998323	0.90131	0.99262	0.905879	0.997652	0.975245	0.766521	0.903442	0.994968	0.899787	0.990943
0.247601	0.953707	0.234165	0.933244	0.228407	0.928883	0.383877	0.976182	0.234165	0.90842	0.234165	0.881248	0.906764	0.998323	0.901584	0.99262	0.906155	0.997652	0.975224	0.76585	0.903717	0.994968	0.900061	0.990943
0.24952	0.953707	0.238004	0.933244	0.230326	0.928883	0.389635	0.976182	0.236084	0.90842	0.236084	0.881248	0.906736	0.997987	0.901859	0.99262	0.906431	0.997652	0.975182	0.764509	0.903993	0.994968	0.900335	0.990943
0.24952	0.954042	0.238004	0.933579	0.230326	0.930896	0.40691	0.976853	0.236084	0.912781	0.236084	0.883932	0.907012	0.997987	0.902134	0.99262	0.906707	0.997652	0.975599	0.764509	0.904268	0.994968	0.90061	0.990943
0.25144	0.954042	0.239923	0.933579	0.232246	0.930896	0.40691	0.977189	0.239923	0.912781	0.238004	0.883932	0.907289	0.997987	0.902409	0.99262	0.906679	0.997316	0.977612	0.747065	0.904544	0.994968	0.900579	0.990607
0.25144	0.954713	0.239923	0.934586	0.232246	0.931902	0.412668	0.978531	0.239923	0.913116	0.238004	0.884938	0.907261	0.997652	0.902379	0.992284	0.906955	0.997316	0.977602	0.746729	0.90482	0.994968	0.900854	0.990607
0.257198	0.954713	0.241843	0.934586	0.234165	0.931902	0.414587	0.978531	0.241843	0.913116	0.239923	0.884938	0.907232	0.997316	0.902655	0.992284	0.907232	0.997316	0.977592	0.746394	0.905096	0.994968	0.901129	0.990607
0.257198	0.955049	0.241843	0.935928	0.234165	0.933244	0.429942	0.979202	0.241843	0.915465	0.239923	0.885944	0.907509	0.997316	0.90293	0.992284	0.907509	0.997316	0.977582	0.746058	0.905372	0.994968	0.901404	0.990607
0.261036	0.955049	0.243762	0.935928	0.236084	0.933244	0.433781	0.979202	0.243762	0.915465	0.241843	0.885944	0.907786	0.997316	0.902901	0.991949	0.907481	0.996981	0.977563	0.745387	0.905344	0.994633	0.901679	0.990607
0.261036	0.956055	0.243762	0.936263	0.236084	0.934921	0.433781	0.979537	0.243762	0.9158	0.241843	0.887622	0.908064	0.997316	0.903177	0.991949	0.907758	0.996981	0.977553	0.745052	0.90562	0.994633	0.901955	0.990607
0.262956	0.956055	0.245681	0.936263	0.238004	0.934921	0.435701	0.980208	0.245681	0.9158	0.243762	0.887622	0.908341	0.997316	0.903452	0.991949	0.90773	0.996645	0.977983	0.745052	0.905897	0.994633	0.90223	0.990607
0.262956	0.95639	0.245681	0.938276	0.238004	0.936263	0.435701	0.981214	0.245681	0.916136	0.243762	0.888628	0.908313	0.996981	0.903423	0.991614	0.908007	0.996645	0.977974	0.744717	0.906174	0.994633	0.902506	0.990607
0.264875	0.95639	0.247601	0.938276	0.239923	0.936263	0.43762	0.98155	0.247601	0.916136	0.245681	0.888628	0.908285	0.996645	0.903699	0.991614	0.908285	0.996645	0.978376	0.74371	0.906451	0.994633	0.902782	0.990607
0.264875	0.957061	0.247601	0.942301	0.239923	0.938276	0.441459	0.98155	0.247601	0.916471	0.245681	0.889634	0.908257	0.99631	0.903976	0.991614	0.908257	0.99631	0.978338	0.742368	0.906728	0.994633	0.902752	0.990272
0.274472	0.957061	0.24952	0.942301	0.241843	0.938276	0.447217	0.982556	0.25144	0.916471	0.247601	0.889634	0.908535	0.99631	0.904252	0.991614	0.908535	0.99631	0.978328	0.742033	0.907005	0.994633	0.902723	0.989936
0.274472	0.957397	0.24952	0.942972	0.241843	0.939618	0.449136	0.982556	0.25144	0.917477	0.247601	0.892318	0.908813	0.99631	0.904223	0.991278	0.908507	0.995975	0.978761	0.742033	0.906977	0.994297	0.902693	0.989601
0.276392	0.957397	0.255278	0.942972	0.243762	0.939618	0.452975	0.983563	0.253359	0.917477	0.24952	0.892318	0.909091	0.99631	0.9045	0.991278	0.908785	0.995975	0.978705	0.74002	0.907254	0.994297	0.902969	0.989601
0.276392	0.958739	0.255278	0.944649	0.243762	0.940288	0.454894	0.983563	0.253359	0.918484	0.24952	0.898692	0.909369	0.99631	0.904776	0.991278	0.909063	0.995975	0.978686	0.739349	0.907532	0.994297	0.902939	0.989265
0.278311	0.958739	0.259117	0.944649	0.245681	0.940288	0.454894	0.983898	0.257198	0.918484	0.25144	0.898692	0.909648	0.99631	0.905054	0.991278	0.909342	0.995975	0.978667	0.738678	0.907504	0.993962	0.903216	0.989265
0.278311	0.959074	0.259117	0.946998	0.245681	0.940959	0.456814	0.983898	0.257198	0.919155	0.25144	0.900369	0.909926	0.99631	0.905331	0.991278	0.90962	0.995975	0.978657	0.738343	0.907475	0.993626	0.903493	0.989265
0.28023	0.959074	0.261036	0.946998	0.247601	0.940959	0.460653	0.983898	0.259117	0.919155	0.253359	0.900369	0.910205	0.99631	0.905608	0.991278	0.909899	0.995975	0.978591	0.735995	0.907754	0.993626	0.903463	0.98893
0.28023	0.95941	0.261036	0.948004	0.247601	0.941295	0.464491	0.983898	0.259117	0.919826	0.253359	0.903724	0.910484	0.99631	0.905579	0.990943	0.910178	0.995975	0.978523	0.733646	0.907725	0.993291	0.90374	0.98893
0.28215	0.95941	0.264875	0.948004	0.25144	0.941295	0.472169	0.984233	0.261036	0.919826	0.255278	0.903724	0.910764	0.99631	0.90555	0.990607	0.910457	0.995975	0.978962	0.733646	0.907697	0.992955	0.904543	0.988594
0.28215	0.959745	0.264875	0.950017	0.25144	0.94163	0.476008	0.984569	0.261036	0.920832	0.255278	0.90473	0.911043	0.99631	0.905828	0.990607	0.910429	0.995639	0.97973	0.729621	0.907975	0.992955	0.90482	0.988594
0.285988	0.959745	0.266795	0.950017	0.257198	0.94163	0.479846	0.984569	0.264875	0.920832	0.257198	0.90473	0.911322	0.99631	0.906106	0.990607	0.910709	0.995639	0.980054	0.72526	0.908254	0.992955	0.905098	0.988594
0.285988	0.960081	0.266795	0.950688	0.257198	0.942972	0.487524	0.984904	0.264875	0.921167	0.257198	0.906072	0.911295	0.995975	0.906077	0.990272	0.910988	0.995639	0.979991	0.722912	0.908533	0.992955	0.905376	0.988594
0.289827	0.960081	0.268714	0.950688	0.261036	0.942972	0.489443	0.984904	0.266795	0.921167	0.259117	0.906072	0.911575	0.995975	0.906356	0.990272	0.911268	0.995639	0.979982	0.722576	0.908812	0.992955	0.905655	0.988594
0.289827	0.960416	0.268714	0.951694	0.261036	0.943643	0.489443	0.985575	0.266795	0.921838	0.259117	0.908085	0.911855	0.995975	0.906327	0.989936	0.911548	0.995639	0.979973	0.722241	0.908784	0.99262	0.905933	0.988594
0.291747	0.960416	0.272553	0.951694	0.262956	0.943643	0.491363	0.985911	0.270633	0.921838	0.261036	0.908085	0.912135	0.995975	0.906605	0.989936	0.911828	0.995639	0.98041	0.721905	0.909063	0.99262	0.906212	0.988594
0.291747	0.961422	0.272553	0.95203	0.262956	0.946662	0.506718	0.987253	0.270633	0.92318	0.261036	0.909091	0.912415	0.995975	0.906884	0.989936	0.912108	0.995639	0.980401	0.72157	0.909342	0.99262	0.906183	0.988259
0.295585	0.961422	0.274472	0.95203	0.264875	0.946662	0.506718	0.987588	0.272553	0.92318	0.262956	0.909091	0.912696	0.995975	0.907163	0.989936	0.912389	0.995639	0.980374	0.720564	0.909314	0.992284	0.906154	0.987924
0.295585	0.962429	0.274472	0.9527	0.264875	0.946998	0.508637	0.987588	0.272553	0.923516	0.262956	0.910433	0.912977	0.995975	0.907442	0.989936	0.912669	0.995639	0.980302	0.71788	0.909594	0.992284	0.906433	0.987924
0.297505	0.962429	0.276392	0.9527	0.268714	0.946998	0.512476	0.987588	0.276392	0.923516	0.264875	0.910433	0.913257	0.995975	0.907413	0.989601	0.91295	0.995639	0.980248	0.715867	0.909874	0.992284	0.906404	0.987588
0.297505	0.9631	0.276392	0.953707	0.268714	0.947333	0.520154	0.988259	0.276392	0.923851	0.264875	0.910768	0.913231	0.995639	0.907692	0.989601	0.913231	0.995639	0.980239	0.715532	0.910154	0.992284	0.906375	0.987253
0.299424	0.9631	0.28023	0.953707	0.272553	0.947333	0.522073	0.988594	0.278311	0.923851	0.266795	0.910768	0.913512	0.995639	0.907972	0.989601	0.913512	0.995639	0.980221	0.714861	0.910126	0.991949	0.906346	0.986917
0.299424	0.963435	0.28023	0.954378	0.272553	0.94901	0.523992	0.988594	0.278311	0.924522	0.266795	0.911104	0.913793	0.995639	0.908251	0.989601	0.913793	0.995639	0.980212	0.714525	0.910406	0.991949	0.906626	0.986917
0.301344	0.963435	0.285988	0.954378	0.274472	0.94901	0.527831	0.988594	0.28215	0.924522	0.268714	0.911104	0.914075	0.995639	0.908531	0.989601	0.914075	0.995639	0.980203	0.71419	0.910687	0.991949	0.906905	0.986917
0.301344	0.964106	0.285988	0.956055	0.274472	0.950017	0.56238	0.991949	0.28215	0.924857	0.268714	0.911439	0.914356	0.995639	0.908811	0.989601	0.914356	0.995639	0.980474	0.707481	0.910967	0.991949	0.907185	0.986917
0.303263	0.964106	0.287908	0.956055	0.276392	0.950017	0.571977	0.993291	0.284069	0.924857	0.270633	0.911439	0.91433	0.995304	0.909091	0.989601	0.91433	0.995304	0.980447	0.706474	0.911248	0.991949	0.907465	0.986917
0.303263	0.965112	0.287908	0.95639	0.276392	0.954378	0.577735	0.993626	0.284069	0.930896	0.270633	0.913116	0.914612	0.995304	0.909371	0.989601	0.914612	0.995304	0.980438	0.706139	0.911529	0.991949	0.907745	0.986917
0.305182	0.965112	0.289827	0.95639	0.278311	0.954378	0.581574	0.993626	0.287908	0.930896	0.272553	0.913116	0.914894	0.995304	0.909652	0.989601	0.914894	0.995304	0.980401	0.704797	0.91181	0.991949	0.907716	0.986582
0.305182	0.965448	0.289827	0.956726	0.278311	0.955384	0.59309	0.993962	0.287908	0.931231	0.272553	0.913452	0.914867	0.994968	0.909932	0.989601	0.915176	0.995304	0.980796	0.702449	0.911783	0.991614	0.907688	0.986246
0.31094	0.965448	0.291747	0.956726	0.28023	0.955384	0.596929	0.993962	0.289827	0.931231	0.274472	0.913452	0.91515	0.994968	0.909904	0.989265	0.915458	0.995304	0.980787	0.702113	0.912064	0.991614	0.907659	0.985911
0.31094	0.96679	0.291747	0.957061	0.28023	0.95572	0.600768	0.994297	0.289827	0.931567	0.274472	0.914458	0.915432	0.994968	0.910185	0.989265	0.915741	0.995304	0.980769	0.701442	0.912037	0.991278	0.907939	0.985911
0.31286	0.96679	0.297505	0.957061	0.28215	0.95572	0.600768	0.994633	0.291747	0.931567	0.276392	0.914458	0.915715	0.994968	0.910466	0.989265	0.916023	0.995304	0.981221	0.701107	0.912319	0.991278	0.90822	0.985911
0.31286	0.967125	0.297505	0.957732	0.28215	0.956726	0.612284	0.994633	0.291747	0.933915	0.276392	0.914794	0.915998	0.994968	0.910747	0.989265	0.915998	0.994968	0.981212	0.700772	0.9126	0.991278	0.908501	0.985911
0.316699	0.967125	0.299424	0.957732	0.284069	0.956726	0.614203	0.994968	0.293666	0.933915	0.28023	0.914794	0.916281	0.994968	0.911029	0.989265	0.916281	0.994968	0.98275	0.688024	0.912573	0.990943	0.908782	0.985911
0.316699	0.967461	0.299424	0.958403	0.284069	0.957061	0.616123	0.994968	0.293666	0.934921	0.28023	0.9158	0.916564	0.994968	0.91131	0.989265	0.916564	0.994968	0.982692	0.685676	0.912855	0.990943	0.909063	0.985911
0.318618	0.967461	0.31094	0.958403	0.285988	0.957061	0.62572	0.995304	0.301344	0.934921	0.28215	0.9158	0.916847	0.994968	0.911592	0.989265	0.916847	0.994968	0.982684	0.68534	0.913138	0.990943	0.909035	0.985575
0.318618	0.968131	0.31094	0.959745	0.285988	0.958068	0.629559	0.995975	0.301344	0.937605	0.28215	0.916136	0.916821	0.994633	0.911874	0.989265	0.91713	0.994968	0.982667	0.68467	0.913111	0.990607	0.909316	0.985575
0.322457	0.968131	0.31286	0.959745	0.287908	0.958068	0.654511	0.996645	0.307102	0.937605	0.284069	0.916136	0.917105	0.994633	0.912156	0.989265	0.917414	0.994968	0.982659	0.684334	0.913084	0.990272	0.909598	0.985575
0.322457	0.970144	0.31286	0.960081	0.287908	0.95941	1	1	0.307102	0.938276	0.284069	0.916806	0.917389	0.994633	0.912438	0.989265	0.917698	0.994968	0.983887	0.675948	0.913057	0.989936	0.909879	0.985575
0.333973	0.970144	0.314779	0.960081	0.291747	0.95941			0.31094	0.938276	0.285988	0.916806	0.917363	0.994297	0.912411	0.98893	0.917982	0.994968	0.983847	0.67427	0.91334	0.989936	0.910161	0.985575
0.333973	0.97048	0.314779	0.960751	0.291747	0.960416			0.31094	0.938947	0.285988	0.918484	0.917647	0.994297	0.912693	0.98893	0.917957	0.994633	0.983816	0.672929	0.913313	0.989601	0.910443	0.985575
0.335893	0.97048	0.322457	0.960751	0.293666	0.960416			0.31286	0.938947	0.291747	0.918484	0.917931	0.994297	0.912666	0.988594	0.917931	0.994297	0.983808	0.672593	0.913286	0.989265	0.910415	0.98524
0.335893	0.971486	0.322457	0.961087	0.293666	0.960751			0.31286	0.939618	0.291747	0.919155	0.918216	0.994297	0.912949	0.988594	0.917906	0.993962	0.984737	0.670916	0.913569	0.989265	0.910698	0.98524
0.337812	0.971486	0.324376	0.961087	0.299424	0.960751			0.316699	0.939618	0.295585	0.919155	0.91819	0.993962	0.913232	0.988594	0.91788	0.993626	0.9856	0.619926	0.913852	0.989265	0.91098	0.98524
0.337812	0.971822	0.324376	0.962093	0.299424	0.961087			0.316699	0.940288	0.295585	0.921503	0.918475	0.993962	0.913515	0.988594	0.917855	0.993291	0.985554	0.617913	0.914135	0.989265	0.913138	0.983898
0.339731	0.971822	0.330134	0.962093	0.303263	0.961087			0.320537	0.940288	0.299424	0.921503	0.91845	0.993626	0.913798	0.988594	0.917829	0.992955	0.985546	0.617578	0.914419	0.989265	0.913423	0.983898
0.339731	0.973499	0.330134	0.9631	0.303263	0.961422			0.320537	0.942301	0.299424	0.923851	0.918734	0.993626	0.914082	0.988594	0.917804	0.99262	0.986022	0.61523	0.914392	0.98893	0.913707	0.983898
0.341651	0.973499	0.335893	0.9631	0.307102	0.961422			0.324376	0.942301	0.303263	0.923851	0.91902	0.993626	0.914365	0.988594	0.917778	0.992284	0.986014	0.614894	0.914676	0.98893	0.91368	0.983563
0.341651	0.973834	0.335893	0.964441	0.307102	0.961758			0.324376	0.942972	0.303263	0.924187	0.919305	0.993626	0.914649	0.988594	0.918063	0.992284	0.986523	0.613888	0.91496	0.98893	0.913653	0.983227
0.345489	0.973834	0.337812	0.964441	0.31094	0.961758			0.326296	0.942972	0.309021	0.924187	0.91928	0.993291	0.914933	0.988594	0.918038	0.991949	0.986942	0.608521	0.915244	0.98893	0.913626	0.982892
0.345489	0.974841	0.337812	0.965112	0.31094	0.962429			0.326296	0.943979	0.309021	0.924857	0.919255	0.992955	0.915217	0.988594	0.918012	0.991614	0.987452	0.607179	0.915217	0.988594	0.9136	0.982556
0.347409	0.974841	0.347409	0.965112	0.31286	0.962429			0.332054	0.943979	0.314779	0.924857	0.91954	0.992955	0.915502	0.988594	0.918298	0.991614	0.987439	0.606508	0.915191	0.988259	0.913573	0.982221
0.347409	0.976518	0.347409	0.966119	0.31286	0.962764			0.332054	0.944985	0.314779	0.925193	0.919515	0.99262	0.915786	0.988594	0.918272	0.991278	0.987972	0.606172	0.915475	0.988259	0.913546	0.981885
0.349328	0.976518	0.349328	0.966119	0.316699	0.962764			0.333973	0.944985	0.318618	0.925193	0.919801	0.99262	0.916071	0.988594	0.918558	0.991278	0.987952	0.605166	0.91576	0.988259	0.913519	0.98155
0.349328	0.977189	0.349328	0.966454	0.316699	0.9631			0.333973	0.94532	0.318618	0.926535	0.920087	0.99262	0.916356	0.988594	0.918843	0.991278	0.987872	0.601141	0.915734	0.987924	0.913492	0.981214
0.355086	0.977189	0.351248	0.966454	0.320537	0.9631			0.341651	0.94532	0.320537	0.926535	0.920373	0.99262	0.916641	0.988594	0.919129	0.991278	0.988417	0.601141	0.915708	0.987588	0.913465	0.980879
0.355086	0.977524	0.351248	0.968131	0.320537	0.964777			0.341651	0.945991	0.320537	0.92687	0.920348	0.992284	0.916926	0.988594	0.919415	0.991278	0.988411	0.600805	0.915681	0.987253	0.913438	0.980543
0.357006	0.977524	0.353167	0.968131	0.322457	0.964777			0.34357	0.945991	0.322457	0.92687	0.920635	0.992284	0.917211	0.988594	0.919701	0.991278	0.988327	0.596444	0.915966	0.987253	0.91341	0.980208
0.357006	0.978531	0.353167	0.969138	0.322457	0.965112			0.34357	0.946998	0.322457	0.927541	0.920922	0.992284	0.917497	0.988594	0.919676	0.990943	0.988301	0.595102	0.916252	0.987253	0.913383	0.979873
0.358925	0.978531	0.355086	0.969138	0.324376	0.965112			0.345489	0.946998	0.324376	0.927541	0.921208	0.992284	0.917783	0.988594	0.919963	0.990943	0.988814	0.59309	0.916537	0.987253	0.913669	0.979873
0.358925	0.979873	0.355086	0.970144	0.324376	0.965448			0.345489	0.947333	0.324376	0.927877	0.921495	0.992284	0.918069	0.988594	0.919938	0.990607	0.988808	0.592754	0.916511	0.986917	0.913955	0.979873
0.360845	0.979873	0.362764	0.970144	0.330134	0.965448			0.347409	0.947333	0.326296	0.927877	0.921782	0.992284	0.918355	0.988594	0.920224	0.990607	0.989338	0.591412	0.916485	0.986582	0.913928	0.979537
0.360845	0.980543	0.362764	0.970815	0.330134	0.965783			0.347409	0.948004	0.326296	0.928547	0.921758	0.991949	0.918641	0.988594	0.9202	0.990272	0.990417	0.5894	0.916459	0.986246	0.913901	0.979202
0.368522	0.980543	0.368522	0.970815	0.332054	0.965783			0.351248	0.948004	0.328215	0.928547	0.922046	0.991949	0.918927	0.988594	0.920486	0.990272	0.990412	0.589064	0.916745	0.986246	0.914187	0.979202
0.368522	0.980879	0.368522	0.971151	0.332054	0.966454			0.351248	0.949346	0.328215	0.929554	0.922333	0.991949	0.919214	0.988594	0.920774	0.990272	0.990385	0.587387	0.917031	0.986246	0.914474	0.979202
0.372361	0.980879	0.37428	0.971151	0.333973	0.966454			0.353167	0.949346	0.332054	0.929554	0.922621	0.991949	0.919189	0.988259	0.920749	0.989936	0.990379	0.587051	0.917005	0.985911	0.91476	0.979202
0.372361	0.981214	0.37428	0.971486	0.333973	0.96679			0.353167	0.950352	0.332054	0.930225	0.922597	0.991614	0.919476	0.988259	0.920724	0.989601	0.990363	0.586045	0.917291	0.985911	0.914734	0.978866
0.37428	0.981214	0.3762	0.971486	0.335893	0.96679			0.355086	0.950352	0.333973	0.930225	0.922885	0.991614	0.919451	0.987924	0.921012	0.989601	0.990346	0.585039	0.917577	0.985911	0.914707	0.978531
0.37428	0.981885	0.3762	0.971822	0.335893	0.967125			0.355086	0.954042	0.333973	0.932908	0.923173	0.991614	0.919738	0.987924	0.921299	0.989601	0.990341	0.584703	0.917552	0.985575	0.91468	0.978195
0.3762	0.981885	0.378119	0.971822	0.337812	0.967125			0.358925	0.954042	0.335893	0.932908	0.923461	0.991614	0.919713	0.987588	0.921587	0.989601	0.990291	0.581684	0.917526	0.98524	0.914653	0.97786
0.3762	0.982556	0.378119	0.972492	0.337812	0.969138			0.358925	0.954378	0.335893	0.933244	0.923438	0.991278	0.92	0.987588	0.921875	0.989601	0.993754	0.533714	0.9175	0.984904	0.91494	0.97786
0.385797	0.982556	0.395393	0.972492	0.339731	0.969138			0.360845	0.954378	0.337812	0.933244	0.923414	0.990943	0.919975	0.987253	0.922163	0.989601	0.993699	0.529017	0.917474	0.984569	0.915228	0.97786
0.385797	0.983227	0.395393	0.973163	0.339731	0.970144			0.360845	0.954713	0.337812	0.93425	0.923702	0.990943	0.920263	0.987253	0.922139	0.989265	0.993695	0.528682	0.917448	0.984233	0.915515	0.97786
0.387716	0.983227	0.397313	0.973163	0.341651	0.970144			0.362764	0.954713	0.339731	0.93425	0.923991	0.990943	0.920551	0.987253	0.922114	0.98893	0.993675	0.527004	0.917735	0.984233	0.915489	0.977524
0.387716	0.983563	0.397313	0.973499	0.341651	0.97048			0.362764	0.955049	0.339731	0.937269	0.923967	0.990607	0.920839	0.987253	0.922403	0.98893	0.993667	0.526333	0.918023	0.984233	0.915776	0.977524
0.389635	0.983563	0.399232	0.973499	0.34357	0.97048			0.364683	0.955049	0.34357	0.937269	0.923944	0.990272	0.921127	0.987253	0.922692	0.98893	0.993651	0.524992	0.917997	0.983898	0.91575	0.977189
0.389635	0.984233	0.399232	0.973834	0.34357	0.970815			0.364683	0.95572	0.34357	0.937605	0.924233	0.990272	0.921102	0.986917	0.922981	0.98893	0.994216	0.518953	0.917971	0.983563	0.916038	0.977189
0.391555	0.984233	0.401152	0.973834	0.349328	0.970815			0.366603	0.95572	0.345489	0.937605	0.924522	0.990272	0.921391	0.986917	0.922956	0.988594	0.994212	0.518618	0.918259	0.983563	0.916011	0.976853
0.391555	0.984904	0.401152	0.97417	0.349328	0.972157			0.366603	0.956726	0.345489	0.940288	0.924499	0.989936	0.921366	0.986582	0.923246	0.988594	0.995662	0.461926	0.918233	0.983227	0.9163	0.976853
0.408829	0.984904	0.403071	0.97417	0.353167	0.972157			0.368522	0.956726	0.349328	0.940288	0.924788	0.989936	0.921341	0.986246	0.923535	0.988594	0.995601	0.455552	0.918207	0.982892	0.916588	0.976853
0.408829	0.98524	0.403071	0.974505	0.353167	0.973834			0.368522	0.958739	0.349328	0.940959	0.924765	0.989601	0.921317	0.985911	0.923824	0.988594	0.996066	0.42469	0.918182	0.982556	0.916877	0.976853
0.410749	0.98524	0.40691	0.974505	0.357006	0.973834			0.370441	0.958739	0.351248	0.940959	0.925055	0.989601	0.921292	0.985575	0.924114	0.988594	0.996792	0.416974	0.918156	0.982221	0.917165	0.976853
0.410749	0.985575	0.40691	0.975176	0.357006	0.974841			0.370441	0.95941	0.351248	0.941295	0.925345	0.989601	0.921267	0.98524	0.924404	0.988594	0.998082	0.349212	0.918444	0.982221	0.917139	0.976518
0.414587	0.985575	0.408829	0.975176	0.358925	0.974841			0.37428	0.95941	0.353167	0.941295	0.925322	0.989265	0.921556	0.98524	0.924694	0.988594	1	0	0.918732	0.982221	0.917113	0.976182
0.414587	0.986246	0.408829	0.976518	0.358925	0.976853			0.37428	0.959745	0.353167	0.942301	0.925298	0.98893	0.921846	0.98524	0.924984	0.988594			0.919021	0.982221	0.917402	0.976182
0.418426	0.986246	0.418426	0.976518	0.362764	0.976853			0.381958	0.959745	0.355086	0.942301	0.925275	0.988594	0.922135	0.98524	0.924961	0.988259			0.918995	0.981885	0.917692	0.976182
0.418426	0.986917	0.418426	0.978531	0.362764	0.977189			0.381958	0.960081	0.355086	0.944649	0.925565	0.988594	0.922111	0.984904	0.925251	0.988259			0.919284	0.981885	0.917666	0.975847
0.433781	0.986917	0.420345	0.978531	0.364683	0.977189			0.383877	0.960081	0.357006	0.944649	0.925542	0.988259	0.922086	0.984569	0.925228	0.987924			0.919259	0.98155	0.917955	0.975847
0.433781	0.987253	0.420345	0.978866	0.364683	0.977524			0.383877	0.961087	0.357006	0.94532	0.925833	0.988259	0.922376	0.984569	0.925519	0.987924			0.919547	0.98155	0.917929	0.975512
0.451056	0.987253	0.426104	0.978866	0.368522	0.977524			0.385797	0.961087	0.358925	0.94532	0.925809	0.987924	0.922351	0.984233	0.925809	0.987924			0.919837	0.98155	0.918219	0.975512
0.451056	0.987588	0.426104	0.979202	0.368522	0.97786			0.385797	0.961758	0.358925	0.945656	0.925786	0.987588	0.922327	0.983898	0.926101	0.987924			0.919811	0.981214	0.918509	0.975512
0.452975	0.987588	0.429942	0.979202	0.372361	0.97786			0.391555	0.961758	0.364683	0.945656	0.926077	0.987588	0.922617	0.983898	0.926077	0.987588			0.919786	0.980879	0.918799	0.975512
0.452975	0.988259	0.429942	0.979537	0.372361	0.978866			0.391555	0.962093	0.364683	0.945991	0.926054	0.987253	0.922907	0.983898	0.926369	0.987588			0.920076	0.980879	0.91909	0.975512
0.454894	0.988259	0.435701	0.979537	0.3762	0.978866			0.393474	0.962093	0.366603	0.945991	0.926346	0.987253	0.922883	0.983563	0.926346	0.987253			0.920365	0.980879	0.919064	0.975176
0.454894	0.988594	0.435701	0.980879	0.3762	0.979202			0.393474	0.963771	0.366603	0.946327	0.926637	0.987253	0.923174	0.983563	0.926637	0.987253			0.92034	0.980543	0.919039	0.974841
0.456814	0.988594	0.445298	0.980879	0.380038	0.979202			0.403071	0.963771	0.368522	0.946327	0.926929	0.987253	0.92315	0.983227	0.926929	0.987253			0.92063	0.980543	0.919013	0.974505
0.456814	0.989601	0.445298	0.981214	0.380038	0.979537			0.403071	0.964441	0.368522	0.947669	0.927221	0.987253	0.923125	0.982892	0.926906	0.986917			0.92092	0.980543	0.919304	0.974505
0.460653	0.989601	0.451056	0.981214	0.381958	0.979537			0.40499	0.964441	0.372361	0.947669	0.927513	0.987253	0.923416	0.982892	0.927198	0.986917			0.92121	0.980543	0.919595	0.974505
0.460653	0.989936	0.451056	0.98155	0.381958	0.979873			0.40499	0.964777	0.372361	0.948004	0.927806	0.987253	0.923707	0.982892	0.927175	0.986582			0.921185	0.980208	0.919886	0.974505
0.462572	0.989936	0.452975	0.98155	0.383877	0.979873			0.40691	0.964777	0.3762	0.948004	0.928098	0.987253	0.923683	0.982556	0.927468	0.986582			0.921161	0.979873	0.920177	0.974505
0.462572	0.990272	0.452975	0.981885	0.383877	0.980208			0.40691	0.966119	0.3762	0.948339	0.928391	0.987253	0.923975	0.982556	0.927445	0.986246			0.921136	0.979537	0.920469	0.974505
0.466411	0.990272	0.458733	0.981885	0.385797	0.980208			0.412668	0.966119	0.378119	0.948339	0.928684	0.987253	0.924266	0.982556	0.927422	0.985911			0.921426	0.979537	0.920761	0.974505
0.466411	0.990943	0.458733	0.982556	0.385797	0.981214			0.412668	0.96679	0.378119	0.948675	0.928662	0.986917	0.924558	0.982556	0.927399	0.985575			0.921402	0.979202	0.920736	0.97417
0.47025	0.990943	0.464491	0.982556	0.389635	0.981214			0.414587	0.96679	0.381958	0.948675	0.928955	0.986917	0.924534	0.982221	0.927692	0.985575			0.921377	0.978866	0.92071	0.973834
0.47025	0.991614	0.464491	0.982892	0.389635	0.981885			0.414587	0.967125	0.381958	0.94901	0.929248	0.986917	0.92451	0.981885	0.927985	0.985575			0.921352	0.978531	0.920685	0.973499
0.476008	0.991614	0.46833	0.982892	0.397313	0.981885			0.418426	0.967125	0.383877	0.94901	0.929542	0.986917	0.924803	0.981885	0.928278	0.985575			0.921327	0.978195	0.920977	0.973499
0.476008	0.991949	0.46833	0.983563	0.397313	0.982221			0.418426	0.967461	0.383877	0.950017	0.929836	0.986917	0.925095	0.981885	0.928255	0.98524			0.921302	0.97786	0.92127	0.973499
0.481766	0.991949	0.47025	0.983563	0.401152	0.982221			0.420345	0.967461	0.391555	0.950017	0.93013	0.986917	0.925387	0.981885	0.928233	0.984904			0.921277	0.977524	0.921562	0.973499
0.481766	0.992284	0.47025	0.983898	0.401152	0.982556			0.420345	0.968467	0.391555	0.951359	0.930424	0.986917	0.925364	0.98155	0.928526	0.984904			0.921569	0.977524	0.921855	0.973499
0.491363	0.992284	0.474088	0.983898	0.403071	0.982556			0.424184	0.968467	0.397313	0.951359	0.930718	0.986917	0.925656	0.98155	0.928504	0.984569			0.92186	0.977524	0.92183	0.973163
0.491363	0.99262	0.474088	0.984569	0.403071	0.983227			0.424184	0.97048	0.397313	0.9527	0.931013	0.986917	0.925633	0.981214	0.928797	0.984569			0.921835	0.977189	0.921805	0.972828
0.497121	0.99262	0.476008	0.984569	0.408829	0.983227			0.428023	0.97048	0.399232	0.9527	0.930991	0.986582	0.925926	0.981214	0.929091	0.984569			0.921811	0.976853	0.922099	0.972828
0.497121	0.992955	0.476008	0.98524	0.408829	0.983563			0.428023	0.970815	0.399232	0.954378	0.930969	0.986246	0.926219	0.981214	0.929386	0.984569			0.921786	0.976518	0.922392	0.972828
0.49904	0.992955	0.481766	0.98524	0.412668	0.983563			0.431862	0.970815	0.401152	0.954378	0.931264	0.986246	0.926513	0.981214	0.92968	0.984569			0.922078	0.976518	0.922367	0.972492
0.49904	0.993626	0.481766	0.986917	0.412668	0.984233			0.431862	0.971151	0.401152	0.955049	0.931559	0.986246	0.926489	0.980879	0.929658	0.984233			0.922053	0.976182	0.922661	0.972492
0.504798	0.993626	0.483685	0.986917	0.426104	0.984233			0.441459	0.971151	0.403071	0.955049	0.931537	0.985911	0.926783	0.980879	0.929952	0.984233			0.922345	0.976182	0.922636	0.972157
0.504798	0.993962	0.483685	0.987253	0.426104	0.984569			0.441459	0.972157	0.403071	0.956055	0.931516	0.985575	0.927077	0.980879	0.930247	0.984233			0.922638	0.976182	0.922611	0.971822
0.506718	0.993962	0.491363	0.987253	0.433781	0.984569			0.445298	0.972157	0.40499	0.956055	0.931811	0.985575	0.927371	0.980879	0.930542	0.984233			0.922931	0.976182	0.922905	0.971822
0.506718	0.994297	0.491363	0.987588	0.433781	0.984904			0.445298	0.972492	0.40499	0.957061	0.932107	0.985575	0.927665	0.980879	0.930838	0.984233			0.922906	0.975847	0.922881	0.971486
0.512476	0.994297	0.493282	0.987588	0.435701	0.984904			0.452975	0.972492	0.40691	0.957061	0.932085	0.98524	0.927959	0.980879	0.931133	0.984233			0.923199	0.975847	0.922856	0.971151
0.512476	0.994633	0.493282	0.987924	0.435701	0.985575			0.452975	0.973499	0.40691	0.957732	0.932381	0.98524	0.927937	0.980543	0.931429	0.984233			0.923492	0.975847	0.923151	0.971151
0.516315	0.994633	0.495202	0.987924	0.441459	0.985575			0.454894	0.973499	0.410749	0.957732	0.932359	0.984904	0.927914	0.980208	0.931724	0.984233			0.923468	0.975512	0.923126	0.970815
0.516315	0.994968	0.495202	0.988259	0.441459	0.986582			0.454894	0.973834	0.410749	0.958739	0.932656	0.984904	0.927891	0.979873	0.931703	0.983898			0.923443	0.975176	0.923421	0.970815
0.52975	0.994968	0.497121	0.988259	0.443378	0.986582			0.456814	0.973834	0.412668	0.958739	0.932952	0.984904	0.927868	0.979537	0.931681	0.983563			0.923737	0.975176	0.923396	0.97048
0.52975	0.995304	0.497121	0.988594	0.443378	0.986917			0.456814	0.974505	0.412668	0.959074	0.933249	0.984904	0.928163	0.979537	0.931977	0.983563			0.923713	0.974841	0.923372	0.970144
0.533589	0.995304	0.541267	0.988594	0.445298	0.986917			0.460653	0.974505	0.414587	0.959074	0.933545	0.984904	0.928458	0.979537	0.932273	0.983563			0.923688	0.974505	0.923347	0.969809
0.533589	0.995639	0.541267	0.98893	0.445298	0.987253			0.460653	0.975176	0.414587	0.95941	0.933842	0.984904	0.928753	0.979537	0.932252	0.983227			0.923982	0.974505	0.923323	0.969473
0.541267	0.995639	0.543186	0.98893	0.449136	0.987253			0.462572	0.975176	0.416507	0.95941	0.934139	0.984904	0.928731	0.979202	0.932549	0.983227			0.924276	0.974505	0.923618	0.969473
0.541267	0.995975	0.543186	0.989265	0.449136	0.987588			0.462572	0.975847	0.416507	0.960751	0.934437	0.984904	0.929026	0.979202	0.932845	0.983227			0.924252	0.97417	0.923593	0.969138
0.554702	0.995975	0.560461	0.989265	0.451056	0.987588			0.466411	0.975847	0.418426	0.960751	0.934734	0.984904	0.929322	0.979202	0.933142	0.983227			0.924228	0.973834	0.923569	0.968802
0.554702	0.99631	0.560461	0.989601	0.451056	0.987924			0.466411	0.976182	0.418426	0.961758	0.935032	0.984904	0.929299	0.978866	0.933121	0.982892			0.924522	0.973834	0.923544	0.968467
0.575816	0.99631	0.577735	0.989601	0.456814	0.987924			0.472169	0.976182	0.422265	0.961758	0.935011	0.984569	0.929595	0.978866	0.9331	0.982556			0.924498	0.973499	0.92384	0.968467
0.575816	0.997316	0.577735	0.989936	0.456814	0.988259			0.472169	0.976518	0.422265	0.962764	0.93499	0.984233	0.929892	0.978866	0.933397	0.982556			0.924793	0.973499	0.923816	0.968131
0.583493	0.997316	0.585413	0.989936	0.458733	0.988259			0.474088	0.976518	0.426104	0.962764	0.935288	0.984233	0.930188	0.978866	0.933376	0.982221			0.924769	0.973163	0.924111	0.968131
0.583493	0.997987	0.585413	0.990272	0.458733	0.988594			0.474088	0.977524	0.426104	0.963435	0.935268	0.983898	0.930166	0.978531	0.933673	0.982221			0.924745	0.972828	0.924407	0.968131
0.587332	0.997987	0.587332	0.990272	0.472169	0.988594			0.477927	0.977524	0.433781	0.963435	0.935247	0.983563	0.930463	0.978531	0.933971	0.982221			0.924721	0.972492	0.924383	0.967796
0.587332	0.998323	0.587332	0.990607	0.472169	0.98893			0.477927	0.979537	0.433781	0.964441	0.935546	0.983563	0.93044	0.978195	0.93395	0.981885			0.925016	0.972492	0.924679	0.967796
0.606526	0.998323	0.591171	0.990607	0.477927	0.98893			0.479846	0.979537	0.439539	0.964441	0.935525	0.983227	0.930418	0.97786	0.934248	0.981885			0.925311	0.972492	0.924976	0.967796
0.606526	0.998658	0.591171	0.991278	0.477927	0.989601			0.479846	0.980543	0.439539	0.964777	0.935824	0.983227	0.930396	0.977524	0.934547	0.981885			0.925607	0.972492	0.925273	0.967796
0.667946	0.998658	0.600768	0.991278	0.487524	0.989601			0.485605	0.980543	0.441459	0.964777	0.935803	0.982892	0.930374	0.977189	0.934845	0.981885			0.925902	0.972492	0.925569	0.967796
0.667946	0.998994	0.600768	0.991614	0.487524	0.990272			0.485605	0.980879	0.441459	0.965448	0.935783	0.982556	0.930351	0.976853	0.935144	0.981885			0.925879	0.972157	0.925546	0.967461
0.685221	0.998994	0.606526	0.991614	0.491363	0.990272			0.489443	0.980879	0.443378	0.965448	0.936082	0.982556	0.930329	0.976518	0.935123	0.98155			0.926174	0.972157	0.925522	0.967125
0.685221	0.999329	0.606526	0.991949	0.491363	0.990607			0.489443	0.98155	0.443378	0.966119	0.936381	0.982556	0.930627	0.976518	0.935102	0.981214			0.926471	0.972157	0.925498	0.96679
0.894434	0.999329	0.610365	0.991949	0.493282	0.990607			0.493282	0.98155	0.445298	0.966119	0.936681	0.982556	0.930924	0.976518	0.935401	0.981214			0.926447	0.971822	0.925474	0.966454
0.894434	0.999665	0.610365	0.992284	0.493282	0.990943			0.493282	0.981885	0.445298	0.967796	0.93698	0.982556	0.931222	0.976518	0.935701	0.981214			0.926424	0.971486	0.92545	0.966119
0.96929	0.999665	0.614203	0.992284	0.495202	0.990943			0.495202	0.981885	0.452975	0.967796	0.93728	0.982556	0.93152	0.976518	0.93568	0.980879			0.9264	0.971151	0.925747	0.966119
0.96929	1	0.614203	0.99262	0.495202	0.991278			0.495202	0.982221	0.452975	0.968131	0.93726	0.982221	0.931818	0.976518	0.935659	0.980543			0.926697	0.971151	0.925723	0.965783
1	1	0.627639	0.99262	0.504798	0.991278			0.50096	0.982221	0.456814	0.968131	0.93724	0.981885	0.931796	0.976182	0.935639	0.980208			0.926993	0.971151	0.9257	0.965448
		0.627639	0.992955	0.504798	0.991614			0.50096	0.983563	0.456814	0.968467	0.93754	0.981885	0.931775	0.975847	0.935939	0.980208			0.92729	0.971151	0.925997	0.965448
		0.631478	0.992955	0.506718	0.991614			0.502879	0.983563	0.458733	0.968467	0.93752	0.98155	0.931753	0.975512	0.935918	0.979873			0.927587	0.971151	0.925974	0.965112
		0.631478	0.993291	0.506718	0.992284			0.502879	0.984233	0.458733	0.969473	0.9375	0.981214	0.931731	0.975176	0.936218	0.979873			0.927885	0.971151	0.92595	0.964777
		0.65643	0.993291	0.508637	0.992284			0.506718	0.984233	0.460653	0.969473	0.937801	0.981214	0.932029	0.975176	0.936197	0.979537			0.927861	0.970815	0.926248	0.964777
		0.65643	0.993626	0.508637	0.994968			0.506718	0.985911	0.460653	0.970815	0.937781	0.980879	0.932008	0.974841	0.936498	0.979537			0.928159	0.970815	0.926224	0.964441
		0.68714	0.993626	0.522073	0.994968			0.510557	0.985911	0.462572	0.970815	0.938081	0.980879	0.931986	0.974505	0.936477	0.979202			0.928457	0.970815	0.926523	0.964441
		0.68714	0.993962	0.522073	0.995304			0.510557	0.986246	0.462572	0.971151	0.938383	0.980879	0.932285	0.974505	0.936778	0.979202			0.928434	0.97048	0.926821	0.964441
		0.694818	0.993962	0.533589	0.995304			0.514395	0.986246	0.464491	0.971151	0.938363	0.980543	0.932584	0.974505	0.937079	0.979202			0.928732	0.97048	0.92712	0.964441
		0.694818	0.994633	0.533589	0.995639			0.514395	0.987253	0.464491	0.971822	0.938664	0.980543	0.932563	0.97417	0.937058	0.978866			0.92903	0.97048	0.927097	0.964106
		0.712092	0.994633	0.560461	0.995639			0.520154	0.987253	0.466411	0.971822	0.938966	0.980543	0.932862	0.97417	0.937359	0.978866			0.929007	0.970144	0.927073	0.963771
		0.712092	0.994968	0.560461	0.995975			0.520154	0.988259	0.466411	0.972492	0.939267	0.980543	0.932841	0.973834	0.937661	0.978866			0.928985	0.969809	0.92705	0.963435
		0.738964	0.994968	0.573896	0.995975			0.523992	0.988259	0.46833	0.972492	0.939569	0.980543	0.93314	0.973834	0.937641	0.978531			0.928962	0.969473	0.927349	0.963435
		0.738964	0.995304	0.573896	0.99631			0.523992	0.98893	0.46833	0.972828	0.93955	0.980208	0.933119	0.973499	0.937621	0.978195			0.928939	0.969138	0.927649	0.963435
		0.756238	0.995304	0.575816	0.99631			0.52975	0.98893	0.472169	0.972828	0.93953	0.979873	0.933419	0.973499	0.937601	0.97786			0.928916	0.968802	0.927948	0.963435
		0.756238	0.995639	0.575816	0.996645			0.52975	0.989265	0.472169	0.973499	0.939833	0.979873	0.933398	0.973163	0.937902	0.97786			0.928893	0.968467	0.928248	0.963435
		0.758157	0.995639	0.579655	0.996645			0.537428	0.989265	0.479846	0.973499	0.939813	0.979537	0.933698	0.973163	0.938204	0.97786			0.929192	0.968467	0.928225	0.9631
		0.758157	0.995975	0.579655	0.996981			0.537428	0.989936	0.479846	0.974505	0.939794	0.979202	0.933677	0.972828	0.938184	0.977524			0.929491	0.968467	0.928202	0.962764
		0.775432	0.995975	0.581574	0.996981			0.539347	0.989936	0.491363	0.974505	0.939775	0.978866	0.933655	0.972492	0.938486	0.977524			0.929469	0.968131	0.928502	0.962764
		0.775432	0.996981	0.581574	0.997316			0.539347	0.990943	0.491363	0.975512	0.939755	0.978531	0.933956	0.972492	0.938789	0.977524			0.929446	0.967796	0.928803	0.962764
		0.777351	0.996981	0.587332	0.997316			0.543186	0.990943	0.49904	0.975512	0.940058	0.978531	0.934257	0.972492	0.938769	0.977189			0.929423	0.967461	0.92878	0.962429
		0.777351	0.997316	0.587332	0.997652			0.543186	0.991278	0.49904	0.975847	0.940039	0.978195	0.934558	0.972492	0.939072	0.977189			0.929723	0.967461	0.928756	0.962093
		0.786948	0.997316	0.59501	0.997652			0.547025	0.991278	0.50096	0.975847	0.940019	0.97786	0.93486	0.972492	0.939052	0.976853			0.9297	0.967125	0.928733	0.961758
		0.786948	0.997652	0.59501	0.997987			0.547025	0.991614	0.50096	0.976182	0.94	0.977524	0.935161	0.972492	0.939355	0.976853			0.93	0.967125	0.929034	0.961758
		0.809981	0.997652	0.598848	0.997987			0.548944	0.991614	0.504798	0.976182	0.940303	0.977524	0.935463	0.972492	0.939658	0.976853			0.9303	0.967125	0.929335	0.961758
		0.809981	0.997987	0.598848	0.998323			0.548944	0.991949	0.504798	0.976853	0.940284	0.977189	0.935765	0.972492	0.939638	0.976518			0.930278	0.96679	0.929313	0.961422
		0.815739	0.997987	0.6238	0.998323			0.560461	0.991949	0.512476	0.976853	0.940588	0.977189	0.936067	0.972492	0.939619	0.976182			0.930578	0.96679	0.92929	0.961087
		0.815739	0.998658	0.6238	0.998658			0.560461	0.992284	0.512476	0.977189	0.940891	0.977189	0.93637	0.972492	0.939599	0.975847			0.930556	0.966454	0.929267	0.960751
		0.84453	0.998658	0.677543	0.998658			0.566219	0.992284	0.514395	0.977189	0.941195	0.977189	0.936349	0.972157	0.93958	0.975512			0.930533	0.966119	0.929568	0.960751
		0.84453	0.998994	0.677543	0.998994			0.566219	0.99262	0.514395	0.977524	0.941176	0.976853	0.936328	0.971822	0.93956	0.975176			0.930834	0.966119	0.929545	0.960416
		0.852207	0.998994	0.700576	0.998994			0.570058	0.99262	0.516315	0.977524	0.941157	0.976518	0.936631	0.971822	0.939541	0.974841			0.931135	0.966119	0.929523	0.960081
		0.852207	0.999329	0.700576	0.999329			0.570058	0.992955	0.516315	0.97786	0.941462	0.976518	0.936611	0.971486	0.939845	0.974841			0.931436	0.966119	0.9295	0.959745
		0.900192	0.999329	0.75048	0.999329			0.577735	0.992955	0.522073	0.97786	0.941443	0.976182	0.936914	0.971486	0.939825	0.974505			0.931414	0.965783	0.929477	0.95941
		0.900192	0.999665	0.75048	0.999665			0.577735	0.993626	0.522073	0.979202	0.941424	0.975847	0.936893	0.971151	0.939806	0.97417			0.931392	0.965448	0.929779	0.95941
		0.990403	0.999665	0.81382	0.999665			0.579655	0.993626	0.527831	0.979202	0.941405	0.975512	0.937197	0.971151	0.939786	0.973834			0.931369	0.965112	0.929756	0.959074
		0.990403	1	0.81382	1			0.579655	0.994297	0.527831	0.979873	0.941386	0.975176	0.9375	0.971151	0.940091	0.973834			0.931347	0.964777	0.930059	0.959074
		1	1	1	1			0.583493	0.994297	0.53167	0.979873	0.941367	0.974841	0.937804	0.971151	0.940395	0.973834			0.931649	0.964777	0.930036	0.958739
								0.583493	0.994633	0.53167	0.983898	0.941672	0.974841	0.937784	0.970815	0.940376	0.973499			0.931627	0.964441	0.930339	0.958739
								0.59501	0.994633	0.535509	0.983898	0.941653	0.974505	0.938088	0.970815	0.940357	0.973163			0.931929	0.964441	0.930316	0.958403
								0.59501	0.994968	0.550864	0.98524	0.941634	0.97417	0.938392	0.970815	0.940337	0.972828			0.931907	0.964106	0.930293	0.958068
								0.616123	0.994968	0.554702	0.98524	0.941615	0.973834	0.938696	0.970815	0.940318	0.972492			0.931885	0.963771	0.93027	0.957732
								0.616123	0.995639	0.554702	0.985575	0.941921	0.973834	0.938676	0.97048	0.940299	0.972157			0.932187	0.963771	0.930574	0.957732
								0.619962	0.995639	0.564299	0.985575	0.942227	0.973834	0.938656	0.970144	0.940604	0.972157			0.932489	0.963771	0.930877	0.957732
								0.619962	0.99631	0.564299	0.985911	0.942208	0.973499	0.938961	0.970144	0.940909	0.972157			0.932792	0.963771	0.930855	0.957397
								0.62572	0.99631	0.573896	0.985911	0.942514	0.973499	0.939266	0.970144	0.94089	0.971822			0.933095	0.963771	0.930832	0.957061
								0.62572	0.996645	0.573896	0.986917	0.942495	0.973163	0.939571	0.970144	0.940871	0.971486			0.933398	0.963771	0.931136	0.957061
								0.629559	0.996645	0.583493	0.986917	0.942476	0.972828	0.939877	0.970144	0.940851	0.971151			0.933377	0.963435	0.931113	0.956726
								0.629559	0.996981	0.583493	0.987924	0.942458	0.972492	0.939857	0.969809	0.940832	0.970815			0.933355	0.9631	0.931091	0.95639
								0.644914	0.996981	0.585413	0.987924	0.942439	0.972157	0.939837	0.969473	0.941138	0.970815			0.933333	0.962764	0.931068	0.956055
								0.644914	0.997316	0.585413	0.988594	0.94242	0.971822	0.939818	0.969138	0.941444	0.970815			0.933312	0.962429	0.931373	0.956055
								0.650672	0.997316	0.596929	0.988594	0.942727	0.971822	0.940124	0.969138	0.941751	0.970815			0.93329	0.962093	0.93135	0.95572
								0.650672	0.997652	0.602687	0.98893	0.942708	0.971486	0.940104	0.968802	0.941732	0.97048			0.933594	0.962093	0.931328	0.955384
								0.681382	0.997652	0.604607	0.98893	0.943015	0.971486	0.940085	0.968467	0.942038	0.97048			0.933572	0.961758	0.931305	0.955049
								0.681382	0.997987	0.604607	0.989265	0.942997	0.971151	0.940065	0.968131	0.94202	0.970144			0.933876	0.961758	0.93161	0.955049
								0.685221	0.997987	0.608445	0.989265	0.942978	0.970815	0.940371	0.968131	0.942326	0.970144			0.934181	0.961758	0.931588	0.954713
								0.685221	0.998323	0.608445	0.989601	0.94296	0.97048	0.940352	0.967796	0.942308	0.969809			0.934485	0.961758	0.931565	0.954378
								0.702495	0.998323	0.610365	0.989601	0.943267	0.97048	0.940333	0.967461	0.942289	0.969473			0.934464	0.961422	0.93187	0.954378
								0.702495	0.998658	0.610365	0.990607	0.943249	0.970144	0.940313	0.967125	0.94227	0.969138			0.934442	0.961087	0.931848	0.954042
								0.714012	0.998658	0.62572	0.990607	0.943556	0.970144	0.940294	0.96679	0.942577	0.969138			0.934747	0.961087	0.931826	0.953707
								0.714012	0.998994	0.62572	0.990943	0.943864	0.970144	0.940274	0.966454	0.942559	0.968802			0.934726	0.960751	0.931803	0.953371
								0.829175	0.998994	0.642994	0.990943	0.944172	0.970144	0.940581	0.966454	0.94254	0.968467			0.934705	0.960416	0.931781	0.953036
								0.829175	0.999329	0.642994	0.991278	0.944481	0.970144	0.940562	0.966119	0.942521	0.968131			0.934683	0.960081	0.931759	0.9527
								0.884837	0.999329	0.644914	0.991278	0.944789	0.970144	0.940869	0.966119	0.942502	0.967796			0.934989	0.960081	0.932064	0.9527
								0.884837	0.999665	0.644914	0.991614	0.945098	0.970144	0.94085	0.965783	0.942484	0.967461			0.934967	0.959745	0.932042	0.952365
								0.932821	0.999665	0.646833	0.991614	0.94508	0.969809	0.94083	0.965448	0.942465	0.967125			0.935273	0.959745	0.93202	0.95203
								0.932821	1	0.646833	0.992284	0.945062	0.969473	0.940811	0.965112	0.942773	0.967125			0.935579	0.959745	0.931997	0.951694
								1	1	0.654511	0.992284	0.945044	0.969138	0.941119	0.965112	0.942754	0.96679			0.935885	0.959745	0.931975	0.951359
										0.654511	0.99262	0.945026	0.968802	0.941427	0.965112	0.943063	0.96679			0.936191	0.959745	0.932281	0.951359
										0.662188	0.99262	0.945008	0.968467	0.941735	0.965112	0.943044	0.966454			0.93617	0.95941	0.932588	0.951359
										0.662188	0.992955	0.94499	0.968131	0.942043	0.965112	0.943353	0.966454			0.936477	0.95941	0.932895	0.951359
										0.671785	0.992955	0.9453	0.968131	0.942352	0.965112	0.943334	0.966119			0.936783	0.95941	0.932873	0.951023
										0.671785	0.993291	0.945609	0.968131	0.942333	0.964777	0.943316	0.965783			0.936763	0.959074	0.932851	0.950688
										0.675624	0.993291	0.945592	0.967796	0.942314	0.964441	0.943625	0.965783			0.936742	0.958739	0.932828	0.950352
										0.675624	0.993626	0.945574	0.967461	0.942623	0.964441	0.943607	0.965448			0.937049	0.958739	0.932806	0.950017
										0.679463	0.993626	0.945884	0.967461	0.942604	0.964106	0.943916	0.965448			0.937029	0.958403	0.933114	0.950017
										0.679463	0.993962	0.945866	0.967125	0.942585	0.963771	0.944226	0.965448			0.937008	0.958068	0.933421	0.950017
										0.681382	0.993962	0.946177	0.967125	0.942566	0.963435	0.944536	0.965448			0.936987	0.957732	0.933729	0.950017
										0.681382	0.994297	0.946487	0.967125	0.942548	0.9631	0.944517	0.965112			0.936967	0.957397	0.934037	0.950017
										0.725528	0.994297	0.94647	0.96679	0.942857	0.9631	0.944828	0.965112			0.936946	0.957061	0.934015	0.949681
										0.725528	0.994633	0.946781	0.96679	0.943167	0.9631	0.944809	0.964777			0.936925	0.956726	0.933993	0.949346
										0.738964	0.994633	0.946763	0.966454	0.943477	0.9631	0.94512	0.964777			0.937233	0.956726	0.933972	0.94901
										0.738964	0.994968	0.946746	0.966119	0.943458	0.962764	0.945102	0.964441			0.937212	0.95639	0.93428	0.94901
										0.761996	0.994968	0.946728	0.965783	0.94344	0.962429	0.945084	0.964106			0.937192	0.956055	0.934258	0.948675
										0.761996	0.995304	0.946711	0.965448	0.943421	0.962093	0.945066	0.963771			0.937171	0.95572	0.934567	0.948675
										0.775432	0.995304	0.947022	0.965448	0.943731	0.962093	0.945048	0.963435			0.937479	0.95572	0.934876	0.948675
										0.775432	0.995639	0.947334	0.965448	0.944042	0.962093	0.94503	0.9631			0.937459	0.955384	0.934854	0.948339
										0.783109	0.995639	0.947646	0.965448	0.944353	0.962093	0.945341	0.9631			0.937438	0.955049	0.935164	0.948339
										0.783109	0.995975	0.947628	0.965112	0.944335	0.961758	0.945652	0.9631			0.937747	0.955049	0.935142	0.948004
										0.794626	0.995975	0.947941	0.965112	0.944316	0.961422	0.945634	0.962764			0.937727	0.954713	0.935452	0.948004
										0.794626	0.996645	0.947924	0.964777	0.944298	0.961087	0.945946	0.962764			0.938036	0.954713	0.935762	0.948004
										0.821497	0.996645	0.947906	0.964441	0.944609	0.961087	0.946258	0.962764			0.938015	0.954378	0.93574	0.947669
										0.821497	0.996981	0.947889	0.964106	0.944591	0.960751	0.94624	0.962429			0.938325	0.954378	0.93605	0.947669
										0.840691	0.996981	0.948202	0.964106	0.944903	0.960751	0.946552	0.962429			0.938304	0.954042	0.936361	0.947669
										0.840691	0.997316	0.948185	0.963771	0.945215	0.960751	0.946535	0.962093			0.938614	0.954042	0.93634	0.947333
										0.84261	0.997316	0.948168	0.963435	0.945527	0.960751	0.946517	0.961758			0.938924	0.954042	0.936318	0.946998
										0.84261	0.997652	0.948481	0.963435	0.945839	0.960751	0.94683	0.961758			0.938904	0.953707	0.936297	0.946662
										0.850288	0.997652	0.948464	0.9631	0.945821	0.960416	0.947142	0.961758			0.938883	0.953371	0.936276	0.946327
										0.850288	0.997987	0.948777	0.9631	0.945803	0.960081	0.947125	0.961422			0.938863	0.953036	0.936587	0.946327
										0.886756	0.997987	0.94876	0.962764	0.946116	0.960081	0.947438	0.961422			0.938843	0.9527	0.936566	0.945991
										0.886756	0.998323	0.948743	0.962429	0.946098	0.959745	0.947751	0.961422			0.938823	0.952365	0.936877	0.945991
										0.892514	0.998323	0.949057	0.962429	0.946411	0.959745	0.947734	0.961087			0.938803	0.95203	0.936856	0.945656
										0.892514	0.998658	0.94904	0.962093	0.946393	0.95941	0.948048	0.961087			0.938782	0.951694	0.937168	0.945656
										0.900192	0.998658	0.949024	0.961758	0.946375	0.959074	0.948361	0.961087			0.938762	0.951359	0.937479	0.945656
										0.900192	0.998994	0.949007	0.961422	0.946358	0.958739	0.948344	0.960751			0.938742	0.951023	0.937791	0.945656
										0.925144	0.998994	0.949321	0.961422	0.94634	0.958403	0.948658	0.960751			0.938721	0.950688	0.93777	0.94532
										0.925144	0.999329	0.949636	0.961422	0.946653	0.958403	0.948973	0.960751			0.938701	0.950352	0.938083	0.94532
										0.928983	0.999329	0.949619	0.961087	0.946967	0.958403	0.949287	0.960751			0.939012	0.950352	0.938062	0.944985
										0.928983	0.999665	0.949602	0.960751	0.947281	0.958403	0.949271	0.960416			0.938992	0.950017	0.938041	0.944649
										0.978887	0.999665	0.949585	0.960416	0.947595	0.958403	0.949585	0.960416			0.938972	0.949681	0.938354	0.944649
										0.978887	1	0.9499	0.960416	0.94791	0.958403	0.949569	0.960081			0.938952	0.949346	0.938333	0.944314
										1	1	0.949884	0.960081	0.948224	0.958403	0.949552	0.959745			0.939263	0.949346	0.938313	0.943979
												0.950199	0.960081	0.948207	0.958068	0.949535	0.95941			0.939243	0.94901	0.938292	0.943643
												0.950515	0.960081	0.94819	0.957732	0.949851	0.95941			0.939223	0.948675	0.938272	0.943308
												0.950498	0.959745	0.948505	0.957732	0.950166	0.95941			0.939203	0.948339	0.938251	0.942972
												0.950814	0.959745	0.948488	0.957397	0.95015	0.959074			0.939182	0.948004	0.93823	0.942637
												0.95113	0.959745	0.948471	0.957061	0.950133	0.958739			0.939495	0.948004	0.93821	0.942301
												0.951114	0.95941	0.948786	0.957061	0.950116	0.958403			0.939807	0.948004	0.938523	0.942301
												0.95143	0.95941	0.949102	0.957061	0.9501	0.958068			0.939787	0.947669	0.938503	0.941966
												0.951414	0.959074	0.949418	0.957061	0.950416	0.958068			0.939767	0.947333	0.938482	0.94163
												0.951731	0.959074	0.949401	0.956726	0.950399	0.957732			0.94008	0.947333	0.938462	0.941295
												0.951715	0.958739	0.949717	0.956726	0.950383	0.957397			0.94006	0.946998	0.938776	0.941295
												0.952032	0.958739	0.9497	0.95639	0.950366	0.957061			0.940373	0.946998	0.938755	0.940959
												0.952016	0.958403	0.950017	0.95639	0.950683	0.957061			0.940353	0.946662	0.939069	0.940959
												0.952	0.958068	0.95	0.956055	0.950667	0.956726			0.940333	0.946327	0.939049	0.940624
												0.951984	0.957732	0.950317	0.956055	0.950984	0.956726			0.940313	0.945991	0.939028	0.940288
												0.951968	0.957397	0.9503	0.95572	0.950967	0.95639			0.940627	0.945991	0.939343	0.940288
												0.952286	0.957397	0.950284	0.955384	0.950951	0.956055			0.940607	0.945656	0.939658	0.940288
												0.95227	0.957061	0.950267	0.955049	0.950935	0.95572			0.940587	0.94532	0.939638	0.939953
												0.952588	0.957061	0.95025	0.954713	0.951252	0.95572			0.940902	0.94532	0.939618	0.939618
												0.952906	0.957061	0.950234	0.954378	0.951236	0.955384			0.941216	0.94532	0.939597	0.939282
												0.953224	0.957061	0.950551	0.954378	0.951554	0.955384			0.94153	0.94532	0.939577	0.938947
												0.953543	0.957061	0.950869	0.954378	0.951537	0.955049			0.941845	0.94532	0.939557	0.938611
												0.953862	0.957061	0.951187	0.954378	0.951521	0.954713			0.941825	0.944985	0.939536	0.938276
												0.953846	0.956726	0.951171	0.954042	0.951505	0.954378			0.94214	0.944985	0.939516	0.93794
												0.953831	0.95639	0.951154	0.953707	0.951823	0.954378			0.942121	0.944649	0.939496	0.937605
												0.95415	0.95639	0.951473	0.953707	0.951807	0.954042			0.942102	0.944314	0.939812	0.937605
												0.954135	0.956055	0.951791	0.953707	0.951791	0.953707			0.942082	0.943979	0.939791	0.937269
												0.954454	0.956055	0.951775	0.953371	0.951775	0.953371			0.942398	0.943979	0.940108	0.937269
												0.954439	0.95572	0.951759	0.953036	0.951759	0.953036			0.942714	0.943979	0.940424	0.937269
												0.954424	0.955384	0.951743	0.9527	0.951743	0.9527			0.943029	0.943979	0.940404	0.936934
												0.954408	0.955049	0.952062	0.9527	0.951726	0.952365			0.94301	0.943643	0.940384	0.936598
												0.954728	0.955049	0.952046	0.952365	0.95171	0.95203			0.942991	0.943308	0.940364	0.936263
												0.955049	0.955049	0.95203	0.95203	0.951694	0.951694			0.942972	0.942972	0.940344	0.935928
												0.955034	0.954713	0.952349	0.95203	0.951678	0.951359			0.943289	0.942972	0.940324	0.935592
												0.955354	0.954713	0.952333	0.951694	0.951662	0.951023			0.94327	0.942637	0.940304	0.935257
												0.955675	0.954713	0.952653	0.951694	0.951645	0.950688			0.943251	0.942301	0.940283	0.934921
												0.955996	0.954713	0.952973	0.951694	0.951629	0.950352			0.943567	0.942301	0.940263	0.934586
												0.955981	0.954378	0.952957	0.951359	0.951613	0.950017			0.943884	0.942301	0.940243	0.93425
												0.955966	0.954042	0.952941	0.951023	0.951933	0.950017			0.943866	0.941966	0.940561	0.93425
												0.956288	0.954042	0.952925	0.950688	0.951917	0.949681			0.943847	0.94163	0.940541	0.933915
												0.956273	0.953707	0.953246	0.950688	0.9519	0.949346			0.943828	0.941295	0.94052	0.933579
												0.956595	0.953707	0.95323	0.950352	0.951884	0.94901			0.943809	0.940959	0.9405	0.933244
												0.95658	0.953371	0.953214	0.950017	0.952205	0.94901			0.94379	0.940624	0.940818	0.933244
												0.956566	0.953036	0.953535	0.950017	0.952189	0.948675			0.943771	0.940288	0.940798	0.932908
												0.956888	0.953036	0.95352	0.949681	0.952172	0.948339			0.944089	0.940288	0.941117	0.932908
												0.956873	0.9527	0.953504	0.949346	0.952156	0.948004			0.944407	0.940288	0.941097	0.932573
												0.956859	0.952365	0.953488	0.94901	0.95214	0.947669			0.944388	0.939953	0.941077	0.932238
												0.957181	0.952365	0.953473	0.948675	0.952124	0.947333			0.94437	0.939618	0.941057	0.931902
												0.957504	0.952365	0.953457	0.948339	0.952445	0.947333			0.944688	0.939618	0.941037	0.931567
												0.95749	0.95203	0.953441	0.948004	0.952767	0.947333			0.945007	0.939618	0.941017	0.931231
												0.957813	0.95203	0.953763	0.948004	0.952751	0.946998			0.944988	0.939282	0.940997	0.930896
												0.958136	0.95203	0.954085	0.948004	0.953072	0.946998			0.94497	0.938947	0.940977	0.93056
												0.958122	0.951694	0.95407	0.947669	0.953394	0.946998			0.945289	0.938947	0.940957	0.930225
												0.958108	0.951359	0.954054	0.947333	0.953378	0.946662			0.94527	0.938611	0.941276	0.930225
												0.958094	0.951023	0.954039	0.946998	0.953701	0.946662			0.945252	0.938276	0.941256	0.929889
												0.95808	0.950688	0.954361	0.946998	0.953685	0.946327			0.945571	0.938276	0.941236	0.929554
												0.958404	0.950688	0.954346	0.946662	0.953669	0.945991			0.945891	0.938276	0.941556	0.929554
												0.958728	0.950688	0.95433	0.946327	0.953654	0.945656			0.945873	0.93794	0.941876	0.929554
												0.958714	0.950352	0.954315	0.945991	0.953638	0.94532			0.945854	0.937605	0.941857	0.929218
												0.9587	0.950017	0.954299	0.945656	0.953622	0.944985			0.946175	0.937605	0.941837	0.928883
												0.958686	0.949681	0.954284	0.94532	0.953607	0.944649			0.946495	0.937605	0.941817	0.928547
												0.958672	0.949346	0.954268	0.944985	0.953591	0.944314			0.946816	0.937605	0.942138	0.928547
												0.958658	0.94901	0.954253	0.944649	0.953575	0.943979			0.946798	0.937269	0.942118	0.928212
												0.958644	0.948675	0.954576	0.944649	0.953559	0.943643			0.94678	0.936934	0.942098	0.927877
												0.95863	0.948339	0.9549	0.944649	0.953883	0.943643			0.946762	0.936598	0.942419	0.927877
												0.958955	0.948339	0.954885	0.944314	0.953867	0.943308			0.946744	0.936263	0.942399	0.927541
												0.958941	0.948004	0.954869	0.943979	0.953851	0.942972			0.946725	0.935928	0.942721	0.927541
												0.958927	0.947669	0.954854	0.943643	0.954175	0.942972			0.946707	0.935592	0.942701	0.927206
												0.958913	0.947333	0.954839	0.943308	0.954499	0.942972			0.946689	0.935257	0.942682	0.92687
												0.958899	0.946998	0.954823	0.942972	0.954484	0.942637			0.946671	0.934921	0.943003	0.92687
												0.958885	0.946662	0.955148	0.942972	0.954468	0.942301			0.946993	0.934921	0.942984	0.926535
												0.958872	0.946327	0.955472	0.942972	0.954453	0.941966			0.947315	0.934921	0.943306	0.926535
												0.959198	0.946327	0.955797	0.942972	0.954437	0.94163			0.947637	0.934921	0.943287	0.926199
												0.959524	0.946327	0.955782	0.942637	0.954762	0.94163			0.947959	0.934921	0.943267	0.925864
												0.95951	0.945991	0.955767	0.942301	0.955087	0.94163			0.947941	0.934586	0.943248	0.925528
												0.959496	0.945656	0.956093	0.942301	0.955412	0.94163			0.947924	0.93425	0.943228	0.925193
												0.959823	0.945656	0.956078	0.941966	0.955397	0.941295			0.947906	0.933915	0.943551	0.925193
												0.959809	0.94532	0.956063	0.94163	0.955722	0.941295			0.948229	0.933915	0.943874	0.925193
												0.960136	0.94532	0.956048	0.941295	0.956048	0.941295			0.948211	0.933579	0.943855	0.924857
												0.960123	0.944985	0.956033	0.940959	0.956033	0.940959			0.948194	0.933244	0.944178	0.924857
												0.960109	0.944649	0.956018	0.940624	0.956359	0.940959			0.948176	0.932908	0.944502	0.924857
												0.960095	0.944314	0.956003	0.940288	0.956344	0.940624			0.948158	0.932573	0.944825	0.924857
												0.960423	0.944314	0.955988	0.939953	0.956329	0.940288			0.948141	0.932238	0.944806	0.924522
												0.96041	0.943979	0.955973	0.939618	0.956655	0.940288			0.948123	0.931902	0.944787	0.924187
												0.960396	0.943643	0.955958	0.939282	0.95664	0.939953			0.948105	0.931567	0.945111	0.924187
												0.960724	0.943643	0.955943	0.938947	0.956626	0.939618			0.948429	0.931567	0.945436	0.924187
												0.960711	0.943308	0.955928	0.938611	0.956953	0.939618			0.948411	0.931231	0.94576	0.924187
												0.961039	0.943308	0.955913	0.938276	0.956938	0.939282			0.948735	0.931231	0.945742	0.923851
												0.961026	0.942972	0.956239	0.938276	0.956923	0.938947			0.948718	0.930896	0.946067	0.923851
												0.961354	0.942972	0.956224	0.93794	0.956908	0.938611			0.949042	0.930896	0.946392	0.923851
												0.961683	0.942972	0.956209	0.937605	0.956894	0.938276			0.949367	0.930896	0.946373	0.923516
												0.96167	0.942637	0.956194	0.937269	0.957221	0.938276			0.94935	0.93056	0.946355	0.92318
												0.961657	0.942301	0.956179	0.936934	0.957206	0.93794			0.949332	0.930225	0.946336	0.922845
												0.961644	0.941966	0.956164	0.936598	0.957192	0.937605			0.949315	0.929889	0.946318	0.922509
												0.961631	0.94163	0.956149	0.936263	0.957177	0.937269			0.949298	0.929554	0.946299	0.922174
												0.961618	0.941295	0.956477	0.936263	0.957162	0.936934			0.94928	0.929218	0.946281	0.921838
												0.961947	0.941295	0.956462	0.935928	0.957148	0.936598			0.949263	0.928883	0.946262	0.921503
												0.961934	0.940959	0.95679	0.935928	0.957133	0.936263			0.949246	0.928547	0.946589	0.921503
												0.962264	0.940959	0.956775	0.935592	0.957461	0.936263			0.949228	0.928212	0.946915	0.921503
												0.962594	0.940959	0.95676	0.935257	0.957447	0.935928			0.949211	0.927877	0.946897	0.921167
												0.962582	0.940624	0.956746	0.934921	0.957432	0.935592			0.949193	0.927541	0.946878	0.920832
												0.962569	0.940288	0.956731	0.934586	0.957418	0.935257			0.949176	0.927206	0.94686	0.920496
												0.962556	0.939953	0.957059	0.934586	0.957403	0.934921			0.949158	0.92687	0.946842	0.920161
												0.962543	0.939618	0.957045	0.93425	0.957732	0.934921			0.949141	0.926535	0.946823	0.919826
												0.96253	0.939282	0.95703	0.933915	0.957717	0.934586			0.949123	0.926199	0.946805	0.91949
												0.962861	0.939282	0.957015	0.933579	0.957703	0.93425			0.949106	0.925864	0.946786	0.919155
												0.962848	0.938947	0.957344	0.933579	0.957688	0.933915			0.949088	0.925528	0.947114	0.919155
												0.962836	0.938611	0.95733	0.933244	0.957674	0.933579			0.949071	0.925193	0.947441	0.919155
												0.963167	0.938611	0.957659	0.933244	0.957659	0.933244			0.949053	0.924857	0.947423	0.918819
												0.963499	0.938611	0.957989	0.933244	0.957989	0.933244			0.94938	0.924857	0.947405	0.918484
												0.963486	0.938276	0.957975	0.932908	0.957975	0.932908			0.949363	0.924522	0.947733	0.918484
												0.963473	0.93794	0.95796	0.932573	0.95796	0.932573			0.94969	0.924522	0.948061	0.918484
												0.963461	0.937605	0.957946	0.932238	0.957946	0.932238			0.950017	0.924522	0.948389	0.918484
												0.963448	0.937269	0.957931	0.931902	0.957931	0.931902			0.95	0.924187	0.948371	0.918148
												0.963436	0.936934	0.958261	0.931902	0.958261	0.931902			0.949983	0.923851	0.948354	0.917813
												0.963423	0.936598	0.958247	0.931567	0.958247	0.931567			0.950311	0.923851	0.948336	0.917477
												0.96341	0.936263	0.958233	0.931231	0.958233	0.931231			0.950293	0.923516	0.948318	0.917142
												0.963398	0.935928	0.958564	0.931231	0.958218	0.930896			0.950622	0.923516	0.9483	0.916806
												0.963385	0.935592	0.958895	0.931231	0.958549	0.930896			0.95095	0.923516	0.948629	0.916806
												0.963718	0.935592	0.959226	0.931231	0.958535	0.93056			0.950933	0.92318	0.948611	0.916471
												0.963705	0.935257	0.959212	0.930896	0.958521	0.930225			0.951262	0.92318	0.948593	0.916136
												0.964039	0.935257	0.959198	0.93056	0.958506	0.929889			0.951245	0.922845	0.948923	0.916136
												0.964026	0.934921	0.95953	0.93056	0.958492	0.929554			0.951228	0.922509	0.948905	0.9158
												0.96436	0.934921	0.959862	0.93056	0.958478	0.929218			0.951211	0.922174	0.949235	0.9158
												0.964348	0.934586	0.959848	0.930225	0.958463	0.928883			0.951194	0.921838	0.949217	0.915465
												0.964335	0.93425	0.96018	0.930225	0.958795	0.928883			0.951524	0.921838	0.9492	0.915129
												0.964669	0.93425	0.960166	0.929889	0.958781	0.928547			0.951853	0.921838	0.949182	0.914794
												0.965003	0.93425	0.960499	0.929889	0.959113	0.928547			0.951836	0.921503	0.949513	0.914794
												0.964991	0.933915	0.960832	0.929889	0.959099	0.928212			0.95182	0.921167	0.949843	0.914794
												0.964979	0.933579	0.960818	0.929554	0.959431	0.928212			0.95215	0.921167	0.949826	0.914458
												0.964967	0.933244	0.961152	0.929554	0.959417	0.927877			0.952133	0.920832	0.950157	0.914458
												0.964955	0.932908	0.961138	0.929218	0.959403	0.927541			0.952464	0.920832	0.950139	0.914123
												0.964943	0.932573	0.961125	0.928883	0.959389	0.927206			0.952794	0.920832	0.950122	0.913787
												0.964931	0.932238	0.961111	0.928547	0.959375	0.92687			0.952778	0.920496	0.950105	0.913452
												0.964918	0.931902	0.961098	0.928212	0.959361	0.926535			0.952761	0.920161	0.950436	0.913452
												0.964906	0.931567	0.961084	0.927877	0.959347	0.926199			0.952745	0.919826	0.950419	0.913116
												0.964894	0.931231	0.961071	0.927541	0.95968	0.926199			0.953076	0.919826	0.950751	0.913116
												0.964882	0.930896	0.961057	0.927206	0.959666	0.925864			0.95306	0.91949	0.950734	0.912781
												0.96487	0.93056	0.961043	0.92687	0.959652	0.925528			0.953043	0.919155	0.950717	0.912445
												0.964857	0.930225	0.96103	0.926535	0.959986	0.925528			0.953375	0.919155	0.950699	0.91211
												0.964845	0.929889	0.961364	0.926535	0.96032	0.925528			0.953359	0.918819	0.950682	0.911775
												0.965181	0.929889	0.961351	0.926199	0.960306	0.925193			0.953343	0.918484	0.950665	0.911439
												0.965517	0.929889	0.961338	0.925864	0.960293	0.924857			0.953675	0.918484	0.950998	0.911439
												0.965505	0.929554	0.961672	0.925864	0.960279	0.924522			0.954007	0.918484	0.95098	0.911104
												0.965493	0.929218	0.961659	0.925528	0.960265	0.924187			0.953991	0.918148	0.951313	0.911104
												0.965481	0.928883	0.961646	0.925193	0.960251	0.923851			0.953975	0.917813	0.951296	0.910768
												0.965469	0.928547	0.961981	0.925193	0.960237	0.923516			0.953959	0.917477	0.95163	0.910768
												0.965457	0.928212	0.961968	0.924857	0.960223	0.92318			0.954292	0.917477	0.951613	0.910433
												0.965445	0.927877	0.961955	0.924522	0.960209	0.922845			0.954276	0.917142	0.951947	0.910433
												0.965433	0.927541	0.961941	0.924187	0.960196	0.922509			0.95426	0.916806	0.95193	0.910097
												0.965421	0.927206	0.961928	0.923851	0.960182	0.922174			0.954244	0.916471	0.951913	0.909762
												0.965409	0.92687	0.961915	0.923516	0.960168	0.921838			0.954577	0.916471	0.951896	0.909426
												0.965397	0.926535	0.961901	0.92318	0.960154	0.921503			0.954911	0.916471	0.951879	0.909091
												0.965385	0.926199	0.961888	0.922845	0.96049	0.921503			0.954895	0.916136	0.952214	0.909091
												0.965722	0.926199	0.961875	0.922509	0.960476	0.921167			0.955229	0.916136	0.952197	0.908755
												0.96571	0.925864	0.962211	0.922509	0.960462	0.920832			0.955213	0.9158	0.95218	0.90842
												0.965698	0.925528	0.962198	0.922174	0.960448	0.920496			0.955548	0.9158	0.952163	0.908085
												0.965686	0.925193	0.962535	0.922174	0.960784	0.920496			0.955532	0.915465	0.952498	0.908085
												0.965674	0.924857	0.962522	0.921838	0.960771	0.920161			0.955867	0.915465	0.952482	0.907749
												0.965662	0.924522	0.962859	0.921838	0.960757	0.919826			0.955851	0.915129	0.952465	0.907414
												0.96565	0.924187	0.962846	0.921503	0.960743	0.91949			0.955836	0.914794	0.952448	0.907078
												0.965638	0.923851	0.962833	0.921167	0.960729	0.919155			0.95582	0.914458	0.952431	0.906743
												0.965626	0.923516	0.96282	0.920832	0.960716	0.918819			0.955805	0.914123	0.952415	0.906407
												0.965614	0.92318	0.962807	0.920496	0.961053	0.918819			0.955789	0.913787	0.952398	0.906072
												0.965602	0.922845	0.963145	0.920496	0.961039	0.918484			0.955774	0.913452	0.952734	0.906072
												0.96559	0.922509	0.963132	0.920161	0.961376	0.918484			0.955758	0.913116	0.952717	0.905736
												0.965578	0.922174	0.963119	0.919826	0.961363	0.918148			0.956094	0.913116	0.9527	0.905401
												0.965566	0.921838	0.963457	0.919826	0.961349	0.917813			0.956079	0.912781	0.952684	0.905065
												0.965905	0.921838	0.963445	0.91949	0.961687	0.917813			0.956415	0.912781	0.952667	0.90473
												0.965893	0.921503	0.963783	0.91949	0.961674	0.917477			0.956751	0.912781	0.953004	0.90473
												0.966233	0.921503	0.964122	0.91949	0.96166	0.917142			0.956736	0.912445	0.952987	0.904394
												0.966573	0.921503	0.96411	0.919155	0.961999	0.917142			0.956721	0.91211	0.95297	0.904059
												0.966561	0.921167	0.964449	0.919155	0.961985	0.916806			0.956705	0.911775	0.952954	0.903724
												0.966549	0.920832	0.964437	0.918819	0.961972	0.916471			0.95669	0.911439	0.953291	0.903724
												0.966538	0.920496	0.964424	0.918484	0.962311	0.916471			0.956675	0.911104	0.953274	0.903388
												0.966526	0.920161	0.964412	0.918148	0.962297	0.916136			0.95666	0.910768	0.953258	0.903053
												0.966514	0.919826	0.964399	0.917813	0.962284	0.9158			0.956644	0.910433	0.953241	0.902717
												0.966502	0.91949	0.964386	0.917477	0.962623	0.9158			0.956629	0.910097	0.953225	0.902382
												0.966843	0.91949	0.964374	0.917142	0.962963	0.9158			0.956614	0.909762	0.953208	0.902046
												0.966831	0.919155	0.964361	0.916806	0.96295	0.915465			0.956598	0.909426	0.953191	0.901711
												0.96682	0.918819	0.964349	0.916471	0.962937	0.915129			0.956583	0.909091	0.953175	0.901375
												0.967161	0.918819	0.964336	0.916136	0.962924	0.914794			0.956568	0.908755	0.953158	0.90104
												0.967149	0.918484	0.964324	0.9158	0.962911	0.914458			0.956552	0.90842	0.953142	0.900704
												0.967491	0.918484	0.964311	0.915465	0.962898	0.914123			0.95689	0.90842	0.953125	0.900369
												0.96748	0.918148	0.964298	0.915129	0.963238	0.914123			0.956875	0.908085	0.953464	0.900369
												0.967468	0.917813	0.964639	0.915129	0.963225	0.913787			0.95686	0.907749	0.953447	0.900034
												0.96781	0.917813	0.964981	0.915129	0.963212	0.913452			0.957198	0.907749	0.953431	0.899698
												0.967799	0.917477	0.964968	0.914794	0.963199	0.913116			0.957183	0.907414	0.953414	0.899363
												0.968142	0.917477	0.964956	0.914458	0.963186	0.912781			0.957522	0.907414	0.953397	0.899027
												0.96813	0.917142	0.965297	0.914458	0.963173	0.912445			0.957507	0.907078	0.953381	0.898692
												0.968119	0.916806	0.965285	0.914123	0.96316	0.91211			0.957492	0.906743	0.95372	0.898692
												0.968108	0.916471	0.965273	0.913787	0.963147	0.911775			0.957477	0.906407	0.953704	0.898356
												0.968096	0.916136	0.965261	0.913452	0.963488	0.911775			0.957462	0.906072	0.953687	0.898021
												0.968085	0.9158	0.965248	0.913116	0.963475	0.911439			0.957447	0.905736	0.953671	0.897685
												0.968074	0.915465	0.965236	0.912781	0.963817	0.911439			0.957432	0.905401	0.953654	0.89735
												0.968417	0.915465	0.965224	0.912445	0.963804	0.911104			0.957771	0.905401	0.953638	0.897014
												0.968406	0.915129	0.965566	0.912445	0.964146	0.911104			0.958111	0.905401	0.953621	0.896679
												0.968395	0.914794	0.965554	0.91211	0.964134	0.910768			0.958097	0.905065	0.953605	0.896344
												0.968739	0.914794	0.965542	0.911775	0.964476	0.910768			0.958437	0.905065	0.953588	0.896008
												0.969083	0.914794	0.965885	0.911775	0.964463	0.910433			0.958422	0.90473	0.953571	0.895673
												0.969072	0.914458	0.965873	0.911439	0.964806	0.910433			0.958407	0.904394	0.953555	0.895337
												0.969417	0.914458	0.965861	0.911104	0.964794	0.910097			0.958393	0.904059	0.953538	0.895002
												0.969406	0.914123	0.965848	0.910768	0.964781	0.909762			0.958378	0.903724	0.953522	0.894666
												0.969395	0.913787	0.965836	0.910433	0.964769	0.909426			0.958363	0.903388	0.953505	0.894331
												0.969384	0.913452	0.965824	0.910097	0.964756	0.909091			0.958348	0.903053	0.953488	0.893995
												0.969373	0.913116	0.966168	0.910097	0.964744	0.908755			0.958333	0.902717	0.953472	0.89366
												0.969719	0.913116	0.966156	0.909762	0.964731	0.90842			0.958318	0.902382	0.953455	0.893324
												0.969708	0.912781	0.966144	0.909426	0.964718	0.908085			0.958304	0.902046	0.953438	0.892989
												0.969697	0.912445	0.966488	0.909426	0.964706	0.907749			0.958645	0.902046	0.953422	0.892653
												0.970043	0.912445	0.966476	0.909091	0.964693	0.907414			0.958987	0.902046	0.953405	0.892318
												0.970032	0.91211	0.966465	0.908755	0.964681	0.907078			0.959329	0.902046	0.953747	0.892318
												0.970378	0.91211	0.966453	0.90842	0.964668	0.906743			0.959315	0.901711	0.95373	0.891983
												0.970368	0.911775	0.966798	0.90842	0.964655	0.906407			0.959657	0.901711	0.953714	0.891647
												0.970714	0.911775	0.966786	0.908085	0.964643	0.906072			0.959643	0.901375	0.953697	0.891312
												0.970704	0.911439	0.967131	0.908085	0.96463	0.905736			0.959986	0.901375	0.95368	0.890976
												0.970693	0.911104	0.967119	0.907749	0.964618	0.905401			0.959971	0.90104	0.953664	0.890641
												0.970683	0.910768	0.967465	0.907749	0.964605	0.905065			0.959957	0.900704	0.953647	0.890305
												0.970672	0.910433	0.967454	0.907414	0.964592	0.90473			0.959943	0.900369	0.95363	0.88997
												0.970662	0.910097	0.967442	0.907078	0.96458	0.904394			0.959928	0.900034	0.953614	0.889634
												0.970651	0.909762	0.96743	0.906743	0.964567	0.904059			0.959914	0.899698	0.953957	0.889634
												0.970641	0.909426	0.967419	0.906407	0.964912	0.904059			0.9599	0.899363	0.95394	0.889299
												0.97063	0.909091	0.967407	0.906072	0.9649	0.903724			0.959885	0.899027	0.953924	0.888963
												0.97062	0.908755	0.967395	0.905736	0.964887	0.903388			0.960229	0.899027	0.953907	0.888628
												0.970968	0.908755	0.967384	0.905401	0.964875	0.903053			0.960573	0.899027	0.954251	0.888628
												0.970957	0.90842	0.967372	0.905065	0.964862	0.902717			0.960918	0.899027	0.954234	0.888293
												0.970947	0.908085	0.967719	0.905065	0.964849	0.902382			0.961263	0.899027	0.954218	0.887957
												0.970936	0.907749	0.967707	0.90473	0.964837	0.902046			0.961249	0.898692	0.954201	0.887622
												0.970926	0.907414	0.968055	0.90473	0.965183	0.902046			0.961235	0.898356	0.954545	0.887622
												0.970916	0.907078	0.968043	0.904394	0.96553	0.902046			0.961221	0.898021	0.954529	0.887286
												0.970905	0.906743	0.968032	0.904059	0.965517	0.901711			0.961207	0.897685	0.954513	0.886951
												0.970895	0.906407	0.96802	0.903724	0.965505	0.901375			0.961193	0.89735	0.954496	0.886615
												0.970884	0.906072	0.968009	0.903388	0.965492	0.90104			0.961179	0.897014	0.95448	0.88628
												0.970874	0.905736	0.967997	0.903053	0.96584	0.90104			0.961165	0.896679	0.954463	0.885944
												0.970863	0.905401	0.967986	0.902717	0.965827	0.900704			0.961151	0.896344	0.954808	0.885944
												0.971213	0.905401	0.968334	0.902717	0.965815	0.900369			0.961137	0.896008	0.954792	0.885609
												0.971202	0.905065	0.968323	0.902382	0.966163	0.900369			0.961123	0.895673	0.954776	0.885273
												0.971192	0.90473	0.968311	0.902046	0.966151	0.900034			0.961109	0.895337	0.954759	0.884938
												0.971182	0.904394	0.9683	0.901711	0.966138	0.899698			0.961455	0.895337	0.955105	0.884938
												0.971171	0.904059	0.968288	0.901375	0.966126	0.899363			0.961441	0.895002	0.955089	0.884602
												0.971521	0.904059	0.968277	0.90104	0.966114	0.899027			0.961788	0.895002	0.955072	0.884267
												0.971511	0.903724	0.968265	0.900704	0.966102	0.898692			0.961774	0.894666	0.955056	0.883932
												0.971501	0.903388	0.968254	0.900369	0.966089	0.898356			0.96176	0.894331	0.955402	0.883932
												0.97149	0.903053	0.968243	0.900034	0.966077	0.898021			0.961747	0.893995	0.955386	0.883596
												0.971841	0.903053	0.968231	0.899698	0.966065	0.897685			0.961733	0.89366	0.95537	0.883261
												0.971831	0.902717	0.96822	0.899363	0.966053	0.89735			0.96208	0.89366	0.955354	0.882925
												0.971821	0.902382	0.968569	0.899363	0.966402	0.89735			0.962066	0.893324	0.955338	0.88259
												0.971811	0.902046	0.968558	0.899027	0.96639	0.897014			0.962053	0.892989	0.955321	0.882254
												0.9718	0.901711	0.968547	0.898692	0.966377	0.896679			0.962039	0.892653	0.955305	0.881919
												0.97179	0.901375	0.968535	0.898356	0.966727	0.896679			0.962025	0.892318	0.955289	0.881583
												0.97178	0.90104	0.968524	0.898021	0.966715	0.896344			0.962012	0.891983	0.955273	0.881248
												0.97177	0.900704	0.968512	0.897685	0.966703	0.896008			0.961998	0.891647	0.95562	0.881248
												0.97176	0.900369	0.968501	0.89735	0.967053	0.896008			0.961984	0.891312	0.955604	0.880912
												0.971749	0.900034	0.96849	0.897014	0.967041	0.895673			0.96197	0.890976	0.955588	0.880577
												0.971739	0.899698	0.968478	0.896679	0.967029	0.895337			0.962319	0.890976	0.955572	0.880242
												0.971729	0.899363	0.968467	0.896344	0.967379	0.895337			0.962305	0.890641	0.95592	0.880242
												0.971719	0.899027	0.968455	0.896008	0.967368	0.895002			0.962292	0.890305	0.955904	0.879906
												0.971708	0.898692	0.968444	0.895673	0.967356	0.894666			0.962278	0.88997	0.955888	0.879571
												0.971698	0.898356	0.968433	0.895337	0.967344	0.894331			0.962627	0.88997	0.955872	0.879235
												0.972051	0.898356	0.968784	0.895337	0.967332	0.893995			0.962613	0.889634	0.955856	0.8789
												0.972041	0.898021	0.968773	0.895002	0.96732	0.89366			0.9626	0.889299	0.955839	0.878564
												0.972031	0.897685	0.968761	0.894666	0.967308	0.893324			0.962586	0.888963	0.955823	0.878229
												0.97202	0.89735	0.96875	0.894331	0.967297	0.892989			0.962573	0.888628	0.955807	0.877893
												0.97201	0.897014	0.968739	0.893995	0.967285	0.892653			0.962559	0.888293	0.955791	0.877558
												0.972	0.896679	0.968727	0.89366	0.967273	0.892318			0.962909	0.888293	0.955775	0.877222
												0.97199	0.896344	0.968716	0.893324	0.967261	0.891983			0.962896	0.887957	0.956124	0.877222
												0.97198	0.896008	0.968705	0.892989	0.967613	0.891983			0.962882	0.887622	0.956108	0.876887
												0.972333	0.896008	0.969057	0.892989	0.967601	0.891647			0.962869	0.887286	0.956092	0.876551
												0.972323	0.895673	0.969046	0.892653	0.967589	0.891312			0.962855	0.886951	0.956076	0.876216
												0.972313	0.895337	0.969035	0.892318	0.967577	0.890976			0.962842	0.886615	0.95606	0.875881
												0.972303	0.895002	0.969388	0.892318	0.96793	0.890976			0.962828	0.88628	0.956044	0.875545
												0.972658	0.895002	0.969377	0.891983	0.967918	0.890641			0.962814	0.885944	0.956028	0.87521
												0.972648	0.894666	0.969365	0.891647	0.967907	0.890305			0.963166	0.885944	0.956012	0.874874
												0.972638	0.894331	0.969354	0.891312	0.967895	0.88997			0.963152	0.885609	0.955996	0.874539
												0.972628	0.893995	0.969708	0.891312	0.967883	0.889634			0.963139	0.885273	0.955979	0.874203
												0.972618	0.89366	0.969697	0.890976	0.968237	0.889634			0.963125	0.884938	0.955963	0.873868
												0.972608	0.893324	0.969686	0.890641	0.968225	0.889299			0.963112	0.884602	0.955947	0.873532
												0.972598	0.892989	0.969675	0.890305	0.968213	0.888963			0.963098	0.884267	0.955931	0.873197
												0.972588	0.892653	0.969664	0.88997	0.968202	0.888628			0.963085	0.883932	0.955915	0.872861
												0.972578	0.892318	0.969653	0.889634	0.968556	0.888628			0.963437	0.883932	0.955899	0.872526
												0.972933	0.892318	0.969642	0.889299	0.968544	0.888293			0.963424	0.883596	0.95625	0.872526
												0.972924	0.891983	0.96963	0.888963	0.968533	0.887957			0.96341	0.883261	0.956602	0.872526
												0.972914	0.891647	0.969619	0.888628	0.968887	0.887957			0.963397	0.882925	0.956586	0.872191
												0.972904	0.891312	0.969608	0.888293	0.968876	0.887622			0.963383	0.88259	0.95657	0.871855
												0.972894	0.890976	0.969597	0.887957	0.968864	0.887286			0.96337	0.882254	0.956554	0.87152
												0.972884	0.890641	0.969952	0.887957	0.968853	0.886951			0.963357	0.881919	0.956538	0.871184
												0.97324	0.890641	0.969941	0.887622	0.968842	0.886615			0.963343	0.881583	0.956522	0.870849
												0.973597	0.890641	0.96993	0.887286	0.96883	0.88628			0.963696	0.881583	0.956506	0.870513
												0.973588	0.890305	0.969919	0.886951	0.969186	0.88628			0.963683	0.881248	0.95649	0.870178
												0.973578	0.88997	0.969908	0.886615	0.969174	0.885944			0.96367	0.880912	0.956474	0.869842
												0.973568	0.889634	0.969897	0.88628	0.969163	0.885609			0.963656	0.880577	0.956827	0.869842
												0.973559	0.889299	0.969886	0.885944	0.969152	0.885273			0.963643	0.880242	0.956811	0.869507
												0.973549	0.888963	0.969875	0.885609	0.96914	0.884938			0.96363	0.879906	0.956795	0.869171
												0.973539	0.888628	0.970232	0.885609	0.969129	0.884602			0.963616	0.879571	0.956779	0.868836
												0.973897	0.888628	0.970221	0.885273	0.969118	0.884267			0.963603	0.879235	0.956763	0.868501
												0.973887	0.888293	0.97021	0.884938	0.969474	0.884267			0.96359	0.8789	0.956747	0.868165
												0.973878	0.887957	0.970199	0.884602	0.969463	0.883932			0.963944	0.8789	0.957101	0.868165
												0.973868	0.887622	0.970556	0.884602	0.969452	0.883596			0.964299	0.8789	0.957085	0.86783
												0.974227	0.887622	0.970545	0.884267	0.96944	0.883261			0.964286	0.878564	0.957069	0.867494
												0.974217	0.887286	0.970902	0.884267	0.969429	0.882925			0.964273	0.878229	0.957423	0.867494
												0.974208	0.886951	0.970892	0.883932	0.969418	0.88259			0.964259	0.877893	0.957407	0.867159
												0.974198	0.886615	0.970881	0.883596	0.969407	0.882254			0.964615	0.877893	0.957392	0.866823
												0.974558	0.886615	0.971239	0.883596	0.969395	0.881919			0.964602	0.877558	0.957376	0.866488
												0.974548	0.88628	0.971228	0.883261	0.969384	0.881583			0.964589	0.877222	0.95736	0.866152
												0.974539	0.885944	0.971218	0.882925	0.969373	0.881248			0.964576	0.876887	0.957344	0.865817
												0.974529	0.885609	0.971207	0.88259	0.969361	0.880912			0.964563	0.876551	0.957328	0.865481
												0.974889	0.885609	0.971196	0.882254	0.96935	0.880577			0.964549	0.876216	0.957313	0.865146
												0.97488	0.885273	0.971555	0.882254	0.969339	0.880242			0.964536	0.875881	0.957668	0.865146
												0.974871	0.884938	0.971545	0.881919	0.969327	0.879906			0.964893	0.875881	0.957652	0.86481
												0.974861	0.884602	0.971534	0.881583	0.969686	0.879906			0.96488	0.875545	0.957637	0.864475
												0.975222	0.884602	0.971524	0.881248	0.969675	0.879571			0.964867	0.87521	0.957621	0.86414
												0.975213	0.884267	0.971513	0.880912	0.969663	0.879235			0.964854	0.874874	0.957605	0.863804
												0.975204	0.883932	0.971503	0.880577	0.970022	0.879235			0.964841	0.874539	0.957589	0.863469
												0.975194	0.883596	0.971492	0.880242	0.970011	0.8789			0.964828	0.874203	0.957574	0.863133
												0.975556	0.883596	0.971481	0.879906	0.97	0.878564			0.964815	0.873868	0.957558	0.862798
												0.975917	0.883596	0.971471	0.879571	0.970359	0.878564			0.964802	0.873532	0.957542	0.862462
												0.976279	0.883596	0.97146	0.879235	0.970348	0.878229			0.964789	0.873197	0.957899	0.862462
												0.97627	0.883261	0.97145	0.8789	0.970337	0.877893			0.964776	0.872861	0.957883	0.862127
												0.976261	0.882925	0.97181	0.8789	0.970326	0.877558			0.964763	0.872526	0.957867	0.861791
												0.976252	0.88259	0.9718	0.878564	0.970315	0.877222			0.96475	0.872191	0.958225	0.861791
												0.976244	0.882254	0.97216	0.878564	0.970304	0.876887			0.965108	0.872191	0.958209	0.861456
												0.976235	0.881919	0.97215	0.878229	0.970293	0.876551			0.965095	0.871855	0.958193	0.86112
												0.976226	0.881583	0.97214	0.877893	0.970282	0.876216			0.965082	0.87152	0.958178	0.860785
												0.976217	0.881248	0.972129	0.877558	0.970271	0.875881			0.965069	0.871184	0.958162	0.86045
												0.97658	0.881248	0.972119	0.877222	0.97026	0.875545			0.965056	0.870849	0.958146	0.860114
												0.976571	0.880912	0.97248	0.877222	0.970249	0.87521			0.965043	0.870513	0.958505	0.860114
												0.976562	0.880577	0.97247	0.876887	0.970238	0.874874			0.96503	0.870178	0.958489	0.859779
												0.976554	0.880242	0.97246	0.876551	0.970227	0.874539			0.965017	0.869842	0.958474	0.859443
												0.976545	0.879906	0.97245	0.876216	0.970216	0.874203			0.965004	0.869507	0.958458	0.859108
												0.976536	0.879571	0.972439	0.875881	0.970205	0.873868			0.964991	0.869171	0.958443	0.858772
												0.9769	0.879571	0.972429	0.875545	0.970194	0.873532			0.964978	0.868836	0.958427	0.858437
												0.976892	0.879235	0.972419	0.87521	0.970183	0.873197			0.964965	0.868501	0.958411	0.858101
												0.977256	0.879235	0.972409	0.874874	0.970172	0.872861			0.964952	0.868165	0.958396	0.857766
												0.977247	0.8789	0.972398	0.874539	0.97016	0.872526			0.965311	0.868165	0.95838	0.85743
												0.977239	0.878564	0.972761	0.874539	0.970149	0.872191			0.965299	0.86783	0.958365	0.857095
												0.97723	0.878229	0.973124	0.874539	0.970138	0.871855			0.965286	0.867494	0.958349	0.856759
												0.977222	0.877893	0.973114	0.874203	0.9705	0.871855			0.965273	0.867159	0.958709	0.856759
												0.977213	0.877558	0.973104	0.873868	0.970863	0.871855			0.96526	0.866823	0.959069	0.856759
												0.977578	0.877558	0.973094	0.873532	0.970852	0.87152			0.965247	0.866488	0.959053	0.856424
												0.97757	0.877222	0.973084	0.873197	0.970841	0.871184			0.965234	0.866152	0.959038	0.856089
												0.977562	0.876887	0.973074	0.872861	0.97083	0.870849			0.965221	0.865817	0.959398	0.856089
												0.977553	0.876551	0.973064	0.872526	0.970819	0.870513			0.965208	0.865481	0.959383	0.855753
												0.977545	0.876216	0.973054	0.872191	0.970808	0.870178			0.965195	0.865146	0.959744	0.855753
												0.977537	0.875881	0.973044	0.871855	0.970797	0.869842			0.965182	0.86481	0.959729	0.855418
												0.977528	0.875545	0.973408	0.871855	0.970787	0.869507			0.965169	0.864475	0.959714	0.855082
												0.97752	0.87521	0.973398	0.87152	0.97115	0.869507			0.965155	0.86414	0.959699	0.854747
												0.977886	0.87521	0.973388	0.871184	0.971139	0.869171			0.965142	0.863804	0.96006	0.854747
												0.977878	0.874874	0.973378	0.870849	0.971129	0.868836			0.965129	0.863469	0.960045	0.854411
												0.977869	0.874539	0.973368	0.870513	0.971118	0.868501			0.965116	0.863133	0.96003	0.854076
												0.977861	0.874203	0.973358	0.870178	0.971107	0.868165			0.965103	0.862798	0.960015	0.85374
												0.977853	0.873868	0.973348	0.869842	0.971096	0.86783			0.96509	0.862462	0.96	0.853405
												0.977845	0.873532	0.973338	0.869507	0.971085	0.867494			0.965077	0.862127	0.959985	0.853069
												0.977836	0.873197	0.973328	0.869171	0.971074	0.867159			0.96544	0.862127	0.95997	0.852734
												0.977828	0.872861	0.973318	0.868836	0.971064	0.866823			0.965427	0.861791	0.959955	0.852399
												0.97782	0.872526	0.973308	0.868501	0.971053	0.866488			0.965789	0.861791	0.95994	0.852063
												0.977811	0.872191	0.973298	0.868165	0.971042	0.866152			0.965777	0.861456	0.959924	0.851728
												0.977803	0.871855	0.973288	0.86783	0.971031	0.865817			0.965764	0.86112	0.959909	0.851392
												0.977795	0.87152	0.973278	0.867494	0.971396	0.865817			0.965751	0.860785	0.959894	0.851057
												0.977786	0.871184	0.973268	0.867159	0.971386	0.865481			0.965738	0.86045	0.959879	0.850721
												0.978154	0.871184	0.973635	0.867159	0.971375	0.865146			0.965725	0.860114	0.959864	0.850386
												0.978523	0.871184	0.973625	0.866823	0.971364	0.86481			0.965712	0.859779	0.959848	0.85005
												0.978515	0.870849	0.973615	0.866488	0.97173	0.86481			0.966076	0.859779	0.959833	0.849715
												0.978507	0.870513	0.973605	0.866152	0.972097	0.86481			0.966063	0.859443	0.959818	0.849379
												0.978499	0.870178	0.973595	0.865817	0.972086	0.864475			0.966051	0.859108	0.959803	0.849044
												0.978491	0.869842	0.973585	0.865481	0.972075	0.86414			0.966038	0.858772	0.959788	0.848708
												0.978482	0.869507	0.973575	0.865146	0.972065	0.863804			0.966025	0.858437	0.960152	0.848708
												0.978852	0.869507	0.973565	0.86481	0.972054	0.863469			0.966012	0.858101	0.960516	0.848708
												0.979222	0.869507	0.973555	0.864475	0.972044	0.863133			0.966377	0.858101	0.960501	0.848373
												0.979214	0.869171	0.973923	0.864475	0.972033	0.862798			0.966364	0.857766	0.960486	0.848038
												0.979584	0.869171	0.973913	0.86414	0.972401	0.862798			0.96673	0.857766	0.960471	0.847702
												0.979576	0.868836	0.974281	0.86414	0.97239	0.862462			0.966717	0.85743	0.960456	0.847367
												0.979569	0.868501	0.974272	0.863804	0.97238	0.862127			0.966705	0.857095	0.960441	0.847031
												0.979561	0.868165	0.97464	0.863804	0.972369	0.861791			0.966692	0.856759	0.960807	0.847031
												0.979553	0.86783	0.974631	0.863469	0.972359	0.861456			0.966679	0.856424	0.960792	0.846696
												0.979545	0.867494	0.974621	0.863133	0.972348	0.86112			0.966667	0.856089	0.961158	0.846696
												0.979538	0.867159	0.974612	0.862798	0.972338	0.860785			0.966654	0.855753	0.961143	0.84636
												0.979909	0.867159	0.974602	0.862462	0.972707	0.860785			0.966641	0.855418	0.961128	0.846025
												0.979901	0.866823	0.974592	0.862127	0.972696	0.86045			0.966629	0.855082	0.961113	0.845689
												0.979894	0.866488	0.974583	0.861791	0.972686	0.860114			0.966995	0.855082	0.961098	0.845354
												0.979886	0.866152	0.974573	0.861456	0.972676	0.859779			0.966983	0.854747	0.961465	0.845354
												0.979879	0.865817	0.974563	0.86112	0.972665	0.859443			0.96697	0.854411	0.96145	0.845018
												0.979871	0.865481	0.974934	0.86112	0.972655	0.859108			0.967338	0.854411	0.961436	0.844683
												0.979863	0.865146	0.974924	0.860785	0.972644	0.858772			0.967705	0.854411	0.961421	0.844348
												0.979856	0.86481	0.974914	0.86045	0.972634	0.858437			0.967693	0.854076	0.961406	0.844012
												0.979848	0.864475	0.974905	0.860114	0.972624	0.858101			0.967681	0.85374	0.961391	0.843677
												0.980221	0.864475	0.974895	0.859779	0.972613	0.857766			0.967668	0.853405	0.961377	0.843341
												0.980213	0.86414	0.974886	0.859443	0.972603	0.85743			0.968037	0.853405	0.961362	0.843006
												0.980206	0.863804	0.974876	0.859108	0.972592	0.857095			0.968024	0.853069	0.96173	0.843006
												0.980198	0.863469	0.974867	0.858772	0.972582	0.856759			0.968393	0.853069	0.961715	0.84267
												0.98019	0.863133	0.974857	0.858437	0.972571	0.856424			0.968381	0.852734	0.962083	0.84267
												0.980183	0.862798	0.974848	0.858101	0.972561	0.856089			0.968369	0.852399	0.962069	0.842335
												0.980175	0.862462	0.974838	0.857766	0.972551	0.855753			0.968357	0.852063	0.962054	0.841999
												0.980168	0.862127	0.974828	0.85743	0.97254	0.855418			0.968345	0.851728	0.962423	0.841999
												0.98016	0.861791	0.974819	0.857095	0.97253	0.855082			0.968333	0.851392	0.962792	0.841999
												0.980153	0.861456	0.974809	0.856759	0.972519	0.854747			0.968321	0.851057	0.963162	0.841999
												0.980145	0.86112	0.9748	0.856424	0.97289	0.854747			0.96869	0.851057	0.963148	0.841664
												0.980138	0.860785	0.97479	0.856089	0.97288	0.854411			0.968678	0.850721	0.963518	0.841664
												0.98013	0.86045	0.97478	0.855753	0.97287	0.854076			0.969049	0.850721	0.963504	0.841328
												0.980122	0.860114	0.974771	0.855418	0.972859	0.85374			0.969037	0.850386	0.96349	0.840993
												0.980115	0.859779	0.974761	0.855082	0.972849	0.853405			0.969025	0.85005	0.963476	0.840657
												0.98049	0.859779	0.974751	0.854747	0.972839	0.853069			0.969013	0.849715	0.963462	0.840322
												0.980482	0.859443	0.974742	0.854411	0.972828	0.852734			0.969001	0.849379	0.963447	0.839987
												0.980475	0.859108	0.975115	0.854411	0.972818	0.852399			0.968989	0.849044	0.963433	0.839651
												0.980467	0.858772	0.975105	0.854076	0.97319	0.852399			0.968977	0.848708	0.963419	0.839316
												0.98046	0.858437	0.975096	0.85374	0.97318	0.852063			0.968966	0.848373	0.963405	0.83898
												0.980452	0.858101	0.975086	0.853405	0.97317	0.851728			0.968954	0.848038	0.963391	0.838645
												0.980445	0.857766	0.975077	0.853069	0.97316	0.851392			0.969325	0.848038	0.963377	0.838309
												0.980437	0.85743	0.975067	0.852734	0.973149	0.851057			0.969313	0.847702	0.963363	0.837974
												0.98043	0.857095	0.975441	0.852734	0.973139	0.850721			0.969302	0.847367	0.963349	0.837638
												0.980422	0.856759	0.975816	0.852734	0.973129	0.850386			0.96929	0.847031	0.963335	0.837303
												0.980415	0.856424	0.975806	0.852399	0.973118	0.85005			0.969278	0.846696	0.96332	0.836967
												0.980407	0.856089	0.975797	0.852063	0.973108	0.849715			0.969266	0.84636	0.963693	0.836967
												0.9804	0.855753	0.975788	0.851728	0.973482	0.849715			0.969254	0.846025	0.963679	0.836632
												0.980392	0.855418	0.976163	0.851728	0.973856	0.849715			0.969243	0.845689	0.963664	0.836297
												0.980385	0.855082	0.976154	0.851392	0.973846	0.849379			0.969231	0.845354	0.96365	0.835961
												0.980377	0.854747	0.976529	0.851392	0.974221	0.849379			0.969219	0.845018	0.963636	0.835626
												0.980754	0.854747	0.976905	0.851392	0.974211	0.849044			0.969207	0.844683	0.963622	0.83529
												0.980747	0.854411	0.976896	0.851057	0.974201	0.848708			0.969195	0.844348	0.963608	0.834955
												0.98074	0.854076	0.976888	0.850721	0.974191	0.848373			0.969183	0.844012	0.963594	0.834619
												0.980732	0.85374	0.976879	0.850386	0.974181	0.848038			0.969557	0.844012	0.96358	0.834284
												0.98111	0.85374	0.97687	0.85005	0.974171	0.847702			0.969545	0.843677	0.963566	0.833948
												0.981103	0.853405	0.976861	0.849715	0.974161	0.847367			0.969533	0.843341	0.963552	0.833613
												0.981096	0.853069	0.976852	0.849379	0.974151	0.847031			0.969522	0.843006	0.963538	0.833277
												0.981474	0.853069	0.976843	0.849044	0.974141	0.846696			0.96951	0.84267	0.963523	0.832942
												0.981467	0.852734	0.976834	0.848708	0.974131	0.84636			0.969498	0.842335	0.963509	0.832607
												0.98146	0.852399	0.976825	0.848373	0.974121	0.846025			0.969873	0.842335	0.963495	0.832271
												0.981453	0.852063	0.976816	0.848038	0.974111	0.845689			0.969861	0.841999	0.963481	0.831936
												0.981446	0.851728	0.976807	0.847702	0.974488	0.845689			0.969849	0.841664	0.963467	0.8316
												0.981439	0.851392	0.976798	0.847367	0.974478	0.845354			0.970224	0.841664	0.963453	0.831265
												0.981431	0.851057	0.976789	0.847031	0.974468	0.845018			0.9706	0.841664	0.963438	0.830929
												0.981424	0.850721	0.97678	0.846696	0.974458	0.844683			0.970588	0.841328	0.963424	0.830594
												0.981417	0.850386	0.976771	0.84636	0.974448	0.844348			0.970577	0.840993	0.96341	0.830258
												0.98141	0.85005	0.976762	0.846025	0.974438	0.844012			0.970565	0.840657	0.963785	0.830258
												0.98179	0.85005	0.976753	0.845689	0.974429	0.843677			0.970554	0.840322	0.96416	0.830258
												0.981783	0.849715	0.976744	0.845354	0.974806	0.843677			0.970543	0.839987	0.964147	0.829923
												0.981776	0.849379	0.976735	0.845018	0.974796	0.843341			0.970531	0.839651	0.964522	0.829923
												0.981769	0.849044	0.977114	0.845018	0.974787	0.843006			0.97052	0.839316	0.964509	0.829587
												0.981762	0.848708	0.977105	0.844683	0.975165	0.843006			0.970508	0.83898	0.964495	0.829252
												0.982143	0.848708	0.977096	0.844348	0.975155	0.84267			0.970497	0.838645	0.964481	0.828916
												0.982136	0.848373	0.977087	0.844012	0.975146	0.842335			0.970485	0.838309	0.964467	0.828581
												0.982129	0.848038	0.977078	0.843677	0.975136	0.841999			0.970474	0.837974	0.964453	0.828246
												0.982122	0.847702	0.97707	0.843341	0.975126	0.841664			0.970462	0.837638	0.964439	0.82791
												0.982115	0.847367	0.977061	0.843006	0.975117	0.841328			0.970451	0.837303	0.964425	0.827575
												0.982108	0.847031	0.977052	0.84267	0.975107	0.840993			0.97044	0.836967	0.964411	0.827239
												0.98249	0.847031	0.977043	0.842335	0.975097	0.840657			0.970428	0.836632	0.964397	0.826904
												0.982483	0.846696	0.977034	0.841999	0.975088	0.840322			0.970417	0.836297	0.964384	0.826568
												0.982477	0.84636	0.977025	0.841664	0.975078	0.839987			0.970405	0.835961	0.96437	0.826233
												0.98247	0.846025	0.977016	0.841328	0.975458	0.839987			0.970393	0.835626	0.964747	0.826233
												0.982463	0.845689	0.977397	0.841328	0.975448	0.839651			0.970382	0.83529	0.964734	0.825897
												0.982846	0.845689	0.977388	0.840993	0.975439	0.839316			0.97037	0.834955	0.96472	0.825562
												0.982839	0.845354	0.977379	0.840657	0.975429	0.83898			0.970359	0.834619	0.964706	0.825226
												0.982833	0.845018	0.97737	0.840322	0.975419	0.838645			0.970347	0.834284	0.964692	0.824891
												0.983216	0.845018	0.977361	0.839987	0.9758	0.838645			0.970336	0.833948	0.964678	0.824556
												0.98321	0.844683	0.977353	0.839651	0.975791	0.838309			0.970324	0.833613	0.964664	0.82422
												0.983203	0.844348	0.977734	0.839651	0.975781	0.837974			0.970703	0.833613	0.96465	0.823885
												0.983197	0.844012	0.977726	0.839316	0.975772	0.837638			0.970692	0.833277	0.964637	0.823549
												0.98319	0.843677	0.977717	0.83898	0.975762	0.837303			0.97068	0.832942	0.964623	0.823214
												0.983183	0.843341	0.977708	0.838645	0.975753	0.836967			0.970669	0.832607	0.964609	0.822878
												0.983177	0.843006	0.9777	0.838309	0.975743	0.836632			0.970657	0.832271	0.964988	0.822878
												0.98317	0.84267	0.977691	0.837974	0.975734	0.836297			0.971037	0.832271	0.964974	0.822543
												0.983164	0.842335	0.977682	0.837638	0.975724	0.835961			0.971026	0.831936	0.964961	0.822207
												0.983157	0.841999	0.977673	0.837303	0.975715	0.835626			0.971014	0.8316	0.964947	0.821872
												0.983542	0.841999	0.977665	0.836967	0.975705	0.83529			0.971003	0.831265	0.964933	0.821536
												0.983928	0.841999	0.977656	0.836632	0.975696	0.834955			0.970992	0.830929	0.964919	0.821201
												0.983922	0.841664	0.977647	0.836297	0.975686	0.834619			0.97098	0.830594	0.964905	0.820865
												0.983915	0.841328	0.977638	0.835961	0.975677	0.834284			0.970969	0.830258	0.964892	0.82053
												0.983909	0.840993	0.97763	0.835626	0.975667	0.833948			0.970958	0.829923	0.964878	0.820195
												0.983903	0.840657	0.977621	0.83529	0.975658	0.833613			0.970946	0.829587	0.965259	0.820195
												0.983896	0.840322	0.977612	0.834955	0.975648	0.833277			0.970935	0.829252	0.965245	0.819859
												0.98389	0.839987	0.977603	0.834619	0.975639	0.832942			0.970923	0.828916	0.965231	0.819524
												0.984277	0.839987	0.977594	0.834284	0.975629	0.832607			0.970912	0.828581	0.965217	0.819188
												0.984271	0.839651	0.977979	0.834284	0.975619	0.832271			0.970901	0.828246	0.965204	0.818853
												0.984264	0.839316	0.97797	0.833948	0.97561	0.831936			0.970889	0.82791	0.96519	0.818517
												0.984258	0.83898	0.977961	0.833613	0.9756	0.8316			0.970878	0.827575	0.965572	0.818517
												0.984646	0.83898	0.977953	0.833277	0.975591	0.831265			0.970866	0.827239	0.965954	0.818517
												0.98464	0.838645	0.977944	0.832942	0.975581	0.830929			0.970855	0.826904	0.965941	0.818182
												0.984634	0.838309	0.977935	0.832607	0.975571	0.830594			0.970843	0.826568	0.965927	0.817846
												0.984628	0.837974	0.977927	0.832271	0.975562	0.830258			0.970832	0.826233	0.965914	0.817511
												0.985016	0.837974	0.977918	0.831936	0.975946	0.830258			0.97082	0.825897	0.9659	0.817175
												0.98501	0.837638	0.977909	0.8316	0.975937	0.829923			0.970809	0.825562	0.965887	0.81684
												0.985004	0.837303	0.977901	0.831265	0.975927	0.829587			0.971192	0.825562	0.96627	0.81684
												0.984998	0.836967	0.978287	0.831265	0.976313	0.829587			0.97118	0.825226	0.966256	0.816505
												0.984992	0.836632	0.978278	0.830929	0.976698	0.829587			0.971169	0.824891	0.966243	0.816169
												0.984986	0.836297	0.978269	0.830594	0.976689	0.829252			0.971158	0.824556	0.96623	0.815834
												0.98498	0.835961	0.978261	0.830258	0.97668	0.828916			0.971146	0.82422	0.966216	0.815498
												0.984974	0.835626	0.978252	0.829923	0.976671	0.828581			0.971135	0.823885	0.966203	0.815163
												0.984968	0.83529	0.978244	0.829587	0.976661	0.828246			0.971123	0.823549	0.966189	0.814827
												0.984962	0.834955	0.978235	0.829252	0.976652	0.82791			0.971112	0.823214	0.966176	0.814492
												0.984956	0.834619	0.978226	0.828916	0.977039	0.82791			0.971101	0.822878	0.966162	0.814156
												0.98495	0.834284	0.978218	0.828581	0.97703	0.827575			0.971089	0.822543	0.966149	0.813821
												0.984945	0.833948	0.978209	0.828246	0.977021	0.827239			0.971078	0.822207	0.966534	0.813821
												0.984939	0.833613	0.978201	0.82791	0.977011	0.826904			0.971463	0.822207	0.966521	0.813485
												0.984933	0.833277	0.978192	0.827575	0.977002	0.826568			0.971451	0.821872	0.966507	0.81315
												0.984927	0.832942	0.97858	0.827575	0.976993	0.826233			0.97144	0.821536	0.966494	0.812814
												0.984921	0.832607	0.978571	0.827239	0.976984	0.825897			0.971429	0.821201	0.96648	0.812479
												0.984915	0.832271	0.978563	0.826904	0.976975	0.825562			0.971814	0.821201	0.966467	0.812144
												0.984909	0.831936	0.978554	0.826568	0.976966	0.825226			0.971803	0.820865	0.966454	0.811808
												0.984903	0.8316	0.978546	0.826233	0.977354	0.825226			0.971792	0.82053	0.96684	0.811808
												0.984897	0.831265	0.978537	0.825897	0.977345	0.824891			0.971781	0.820195	0.967226	0.811808
												0.984891	0.830929	0.978926	0.825897	0.977336	0.824556			0.971769	0.819859	0.967213	0.811473
												0.984885	0.830594	0.979316	0.825897	0.977327	0.82422			0.971758	0.819524	0.9672	0.811137
												0.984879	0.830258	0.979308	0.825562	0.977318	0.823885			0.971747	0.819188	0.967587	0.811137
												0.984873	0.829923	0.979697	0.825562	0.977309	0.823549			0.971736	0.818853	0.967574	0.810802
												0.984867	0.829587	0.979689	0.825226	0.9773	0.823214			0.971724	0.818517	0.967561	0.810466
												0.984861	0.829252	0.979681	0.824891	0.977291	0.822878			0.971713	0.818182	0.967548	0.810131
												0.984855	0.828916	0.979673	0.824556	0.977282	0.822543			0.971702	0.817846	0.967535	0.809795
												0.984848	0.828581	0.979665	0.82422	0.977273	0.822207			0.972089	0.817846	0.967522	0.80946
												0.984842	0.828246	0.979657	0.823885	0.977264	0.821872			0.972078	0.817511	0.96791	0.80946
												0.984836	0.82791	0.979649	0.823549	0.977255	0.821536			0.972067	0.817175	0.968299	0.80946
												0.98483	0.827575	0.979641	0.823214	0.977246	0.821201			0.972056	0.81684	0.968286	0.809124
												0.984824	0.827239	0.979633	0.822878	0.977236	0.820865			0.972045	0.816505	0.968273	0.808789
												0.984818	0.826904	0.979624	0.822543	0.977227	0.82053			0.972034	0.816169	0.96826	0.808454
												0.984812	0.826568	0.979616	0.822207	0.977218	0.820195			0.972022	0.815834	0.968248	0.808118
												0.984806	0.826233	0.979608	0.821872	0.977209	0.819859			0.972011	0.815498	0.968235	0.807783
												0.9848	0.825897	0.9796	0.821536	0.9772	0.819524			0.972	0.815163	0.968222	0.807447
												0.985194	0.825897	0.979592	0.821201	0.977191	0.819188			0.971989	0.814827	0.968209	0.807112
												0.985188	0.825562	0.979984	0.821201	0.977582	0.819188			0.971978	0.814492	0.968599	0.807112
												0.985182	0.825226	0.979976	0.820865	0.977573	0.818853			0.971966	0.814156	0.968586	0.806776
												0.985176	0.824891	0.979968	0.82053	0.977564	0.818517			0.971955	0.813821	0.968574	0.806441
												0.98517	0.824556	0.97996	0.820195	0.977555	0.818182			0.971944	0.813485	0.968561	0.806105
												0.985164	0.82422	0.979952	0.819859	0.977546	0.817846			0.971933	0.81315	0.968548	0.80577
												0.985158	0.823885	0.979944	0.819524	0.977537	0.817511			0.971921	0.812814	0.968536	0.805434
												0.985152	0.823549	0.979936	0.819188	0.977528	0.817175			0.97191	0.812479	0.968523	0.805099
												0.985147	0.823214	0.979928	0.818853	0.977519	0.81684			0.9723	0.812479	0.96851	0.804764
												0.985141	0.822878	0.97992	0.818517	0.97751	0.816505			0.972289	0.812144	0.968498	0.804428
												0.985135	0.822543	0.979912	0.818182	0.977903	0.816505			0.972278	0.811808	0.968485	0.804093
												0.985129	0.822207	0.979904	0.817846	0.977894	0.816169			0.972267	0.811473	0.968472	0.803757
												0.985123	0.821872	0.979895	0.817511	0.977885	0.815834			0.972256	0.811137	0.968459	0.803422
												0.985117	0.821536	0.979887	0.817175	0.977876	0.815498			0.972245	0.810802	0.968447	0.803086
												0.985111	0.821201	0.980282	0.817175	0.977867	0.815163			0.972233	0.810466	0.968434	0.802751
												0.985507	0.821201	0.980274	0.81684	0.977858	0.814827			0.972222	0.810131	0.968421	0.802415
												0.985904	0.821201	0.980266	0.816505	0.977849	0.814492			0.972211	0.809795	0.968813	0.802415
												0.985898	0.820865	0.980258	0.816169	0.97784	0.814156			0.9722	0.80946	0.968801	0.80208
												0.985893	0.82053	0.98025	0.815834	0.977832	0.813821			0.972189	0.809124	0.968788	0.801744
												0.985887	0.820195	0.980242	0.815498	0.977823	0.813485			0.972177	0.808789	0.968775	0.801409
												0.985881	0.819859	0.980637	0.815498	0.978217	0.813485			0.972166	0.808454	0.968763	0.801073
												0.985876	0.819524	0.98063	0.815163	0.978208	0.81315			0.972155	0.808118	0.96875	0.800738
												0.98587	0.819188	0.980622	0.814827	0.978199	0.812814			0.972144	0.807783	0.968737	0.800403
												0.986268	0.819188	0.980614	0.814492	0.978191	0.812479			0.972132	0.807447	0.968725	0.800067
												0.986263	0.818853	0.980606	0.814156	0.978586	0.812479			0.972121	0.807112	0.968712	0.799732
												0.986257	0.818517	0.980598	0.813821	0.978577	0.812144			0.97211	0.806776	0.968699	0.799396
												0.986252	0.818182	0.98059	0.813485	0.978569	0.811808			0.972099	0.806441	0.968686	0.799061
												0.986246	0.817846	0.980583	0.81315	0.97856	0.811473			0.972087	0.806105	0.969081	0.799061
												0.98624	0.817511	0.980575	0.812814	0.978551	0.811137			0.972076	0.80577	0.969068	0.798725
												0.986235	0.817175	0.980567	0.812479	0.978543	0.810802			0.97247	0.80577	0.969055	0.79839
												0.986229	0.81684	0.980559	0.812144	0.978534	0.810466			0.972458	0.805434	0.969043	0.798054
												0.986224	0.816505	0.980551	0.811808	0.978525	0.810131			0.972447	0.805099	0.96903	0.797719
												0.986218	0.816169	0.980543	0.811473	0.978516	0.809795			0.972436	0.804764	0.969018	0.797383
												0.986212	0.815834	0.980535	0.811137	0.978508	0.80946			0.972425	0.804428	0.969005	0.797048
												0.986207	0.815498	0.980527	0.810802	0.978499	0.809124			0.972414	0.804093	0.968992	0.796713
												0.986201	0.815163	0.980519	0.810466	0.97849	0.808789			0.972808	0.804093	0.96898	0.796377
												0.986196	0.814827	0.980512	0.810131	0.978482	0.808454			0.972797	0.803757	0.968967	0.796042
												0.98619	0.814492	0.980504	0.809795	0.978473	0.808118			0.972786	0.803422	0.968954	0.795706
												0.986184	0.814156	0.980496	0.80946	0.97887	0.808118			0.972775	0.803086	0.968942	0.795371
												0.986179	0.813821	0.980488	0.809124	0.978862	0.807783			0.972764	0.802751	0.968929	0.795035
												0.986173	0.813485	0.98048	0.808789	0.978853	0.807447			0.972753	0.802415	0.969325	0.795035
												0.986168	0.81315	0.980472	0.808454	0.978845	0.807112			0.972742	0.80208	0.969313	0.7947
												0.986162	0.812814	0.980464	0.808118	0.979243	0.807112			0.972731	0.801744	0.969709	0.7947
												0.986156	0.812479	0.980456	0.807783	0.979235	0.806776			0.97272	0.801409	0.969697	0.794364
												0.986151	0.812144	0.980448	0.807447	0.979226	0.806441			0.972709	0.801073	0.969685	0.794029
												0.986145	0.811808	0.98044	0.807112	0.979218	0.806105			0.972698	0.800738	0.969672	0.793693
												0.986139	0.811473	0.98084	0.807112	0.979209	0.80577			0.972687	0.800403	0.96966	0.793358
												0.986134	0.811137	0.980832	0.806776	0.979201	0.805434			0.972675	0.800067	0.969647	0.793022
												0.986128	0.810802	0.980824	0.806441	0.979192	0.805099			0.972664	0.799732	0.969635	0.792687
												0.986122	0.810466	0.980816	0.806105	0.979184	0.804764			0.972653	0.799396	0.969622	0.792352
												0.986117	0.810131	0.980808	0.80577	0.979584	0.804764			0.972642	0.799061	0.96961	0.792016
												0.986111	0.809795	0.980801	0.805434	0.979575	0.804428			0.972631	0.798725	0.969597	0.791681
												0.986105	0.80946	0.980793	0.805099	0.979567	0.804093			0.97262	0.79839	0.969585	0.791345
												0.9861	0.809124	0.980785	0.804764	0.979558	0.803757			0.973017	0.79839	0.969572	0.79101
												0.986094	0.808789	0.980777	0.804428	0.97955	0.803422			0.973006	0.798054	0.96956	0.790674
												0.986088	0.808454	0.980769	0.804093	0.979542	0.803086			0.972995	0.797719	0.969547	0.790339
												0.986083	0.808118	0.980761	0.803757	0.979533	0.802751			0.972984	0.797383	0.969535	0.790003
												0.986077	0.807783	0.980753	0.803422	0.979525	0.802415			0.972973	0.797048	0.969522	0.789668
												0.986071	0.807447	0.980746	0.803086	0.979517	0.80208			0.972962	0.796713	0.96951	0.789332
												0.986066	0.807112	0.980738	0.802751	0.979508	0.801744			0.972951	0.796377	0.969909	0.789332
												0.98606	0.806776	0.98073	0.802415	0.9795	0.801409			0.97294	0.796042	0.969897	0.788997
												0.986054	0.806441	0.980722	0.80208	0.979491	0.801073			0.972929	0.795706	0.969884	0.788662
												0.986048	0.806105	0.980714	0.801744	0.979483	0.800738			0.972918	0.795371	0.969872	0.788326
												0.986043	0.80577	0.980706	0.801409	0.979475	0.800403			0.972906	0.795035	0.96986	0.787991
												0.986037	0.805434	0.980698	0.801073	0.979466	0.800067			0.972895	0.7947	0.969847	0.787655
												0.986031	0.805099	0.98069	0.800738	0.979458	0.799732			0.972884	0.794364	0.969835	0.78732
												0.986025	0.804764	0.980682	0.800403	0.97986	0.799732			0.972873	0.794029	0.969822	0.786984
												0.98602	0.804428	0.980674	0.800067	0.979852	0.799396			0.972862	0.793693	0.96981	0.786649
												0.986425	0.804428	0.980666	0.799732	0.979844	0.799061			0.972851	0.793358	0.969797	0.786313
												0.98642	0.804093	0.98107	0.799732	0.979835	0.798725			0.97284	0.793022	0.969785	0.785978
												0.986414	0.803757	0.981062	0.799396	0.979827	0.79839			0.972828	0.792687	0.969772	0.785642
												0.98682	0.803757	0.981054	0.799061	0.979819	0.798054			0.972817	0.792352	0.96976	0.785307
												0.986815	0.803422	0.981047	0.798725	0.97981	0.797719			0.972806	0.792016	0.969747	0.784971
												0.98681	0.803086	0.981039	0.79839	0.979802	0.797383			0.972795	0.791681	0.969735	0.784636
												0.986804	0.802751	0.981031	0.798054	0.979794	0.797048			0.972784	0.791345	0.969722	0.784301
												0.986799	0.802415	0.981023	0.797719	0.979785	0.796713			0.973185	0.791345	0.96971	0.783965
												0.986793	0.80208	0.981015	0.797383	0.979777	0.796377			0.973586	0.791345	0.970112	0.783965
												0.986788	0.801744	0.981007	0.797048	0.979769	0.796042			0.973576	0.79101	0.9701	0.78363
												0.986782	0.801409	0.981	0.796713	0.97976	0.795706			0.973565	0.790674	0.970087	0.783294
												0.98719	0.801409	0.981405	0.796713	0.979752	0.795371			0.973554	0.790339	0.97049	0.783294
												0.987185	0.801073	0.981397	0.796377	0.979744	0.795035			0.973543	0.790003	0.970478	0.782959
												0.987179	0.800738	0.981803	0.796377	0.979735	0.7947			0.973532	0.789668	0.970466	0.782623
												0.987174	0.800403	0.981796	0.796042	0.979727	0.794364			0.973521	0.789332	0.97087	0.782623
												0.987169	0.800067	0.981788	0.795706	0.979719	0.794029			0.973924	0.789332	0.971274	0.782623
												0.987164	0.799732	0.981781	0.795371	0.97971	0.793693			0.973913	0.788997	0.971262	0.782288
												0.987158	0.799396	0.981773	0.795035	0.980116	0.793693			0.973902	0.788662	0.97125	0.781952
												0.987153	0.799061	0.981765	0.7947	0.980108	0.793358			0.973891	0.788326	0.971655	0.781952
												0.987148	0.798725	0.981758	0.794364	0.9801	0.793022			0.973881	0.787991	0.971643	0.781617
												0.987142	0.79839	0.98175	0.794029	0.980091	0.792687			0.97387	0.787655	0.971631	0.781281
												0.987137	0.798054	0.982158	0.794029	0.980083	0.792352			0.973859	0.78732	0.971619	0.780946
												0.987132	0.797719	0.98215	0.793693	0.980075	0.792016			0.973848	0.786984	0.971608	0.780611
												0.987126	0.797383	0.982558	0.793693	0.980066	0.791681			0.973837	0.786649	0.971596	0.780275
												0.987121	0.797048	0.982551	0.793358	0.980058	0.791345			0.973826	0.786313	0.971584	0.77994
												0.987116	0.796713	0.982959	0.793358	0.98005	0.79101			0.973815	0.785978	0.971572	0.779604
												0.98711	0.796377	0.982952	0.793022	0.980042	0.790674			0.973805	0.785642	0.971978	0.779604
												0.987105	0.796042	0.982945	0.792687	0.980033	0.790339			0.97421	0.785642	0.971967	0.779269
												0.987099	0.795706	0.982938	0.792352	0.980025	0.790003			0.974199	0.785307	0.971955	0.778933
												0.987094	0.795371	0.982931	0.792016	0.980017	0.789668			0.974188	0.784971	0.971943	0.778598
												0.987089	0.795035	0.982924	0.791681	0.980008	0.789332			0.974594	0.784971	0.971931	0.778262
												0.987083	0.7947	0.982917	0.791345	0.98	0.788997			0.974583	0.784636	0.97192	0.777927
												0.987078	0.794364	0.98291	0.79101	0.979992	0.788662			0.974573	0.784301	0.971908	0.777591
												0.987073	0.794029	0.982902	0.790674	0.979983	0.788326			0.974562	0.783965	0.971896	0.777256
												0.987067	0.793693	0.982895	0.790339	0.979975	0.787991			0.974552	0.78363	0.971884	0.77692
												0.987062	0.793358	0.982888	0.790003	0.979967	0.787655			0.974541	0.783294	0.971872	0.776585
												0.987056	0.793022	0.982881	0.789668	0.979958	0.78732			0.97453	0.782959	0.971861	0.77625
												0.987051	0.792687	0.982874	0.789332	0.980368	0.78732			0.97452	0.782623	0.972269	0.77625
												0.987046	0.792352	0.982867	0.788997	0.980359	0.786984			0.974509	0.782288	0.972257	0.775914
												0.98704	0.792016	0.98286	0.788662	0.980351	0.786649			0.974916	0.782288	0.972246	0.775579
												0.987035	0.791681	0.982852	0.788326	0.980761	0.786649			0.974906	0.781952	0.972234	0.775243
												0.987029	0.791345	0.982845	0.787991	0.980753	0.786313			0.974895	0.781617	0.972643	0.775243
												0.987024	0.79101	0.982838	0.787655	0.980745	0.785978			0.975303	0.781617	0.972632	0.774908
												0.987018	0.790674	0.98325	0.787655	0.980737	0.785642			0.975293	0.781281	0.97262	0.774572
												0.987013	0.790339	0.983243	0.78732	0.980729	0.785307			0.975283	0.780946	0.972609	0.774237
												0.987427	0.790339	0.983236	0.786984	0.980721	0.784971			0.975272	0.780611	0.972597	0.773901
												0.987421	0.790003	0.983229	0.786649	0.980713	0.784636			0.975681	0.780611	0.972585	0.773566
												0.987836	0.790003	0.983221	0.786313	0.981124	0.784636			0.976091	0.780611	0.972574	0.77323
												0.98783	0.789668	0.983214	0.785978	0.981116	0.784301			0.976081	0.780275	0.972562	0.772895
												0.987825	0.789332	0.983207	0.785642	0.981108	0.783965			0.976071	0.77994	0.972551	0.77256
												0.98782	0.788997	0.9832	0.785307	0.9811	0.78363			0.97606	0.779604	0.972539	0.772224
												0.987815	0.788662	0.983193	0.784971	0.981092	0.783294			0.97605	0.779269	0.972527	0.771889
												0.98781	0.788326	0.983186	0.784636	0.981084	0.782959			0.97604	0.778933	0.972516	0.771553
												0.987805	0.787991	0.983179	0.784301	0.981077	0.782623			0.97603	0.778598	0.972504	0.771218
												0.9878	0.787655	0.983172	0.783965	0.981069	0.782288			0.97602	0.778262	0.972493	0.770882
												0.987795	0.78732	0.983165	0.78363	0.981061	0.781952			0.97601	0.777927	0.972481	0.770547
												0.987789	0.786984	0.983158	0.783294	0.981053	0.781617			0.976	0.777591	0.972469	0.770211
												0.987784	0.786649	0.983151	0.782959	0.981045	0.781281			0.97599	0.777256	0.972458	0.769876
												0.987779	0.786313	0.983565	0.782959	0.981037	0.780946			0.97598	0.77692	0.97287	0.769876
												0.987774	0.785978	0.983558	0.782623	0.981029	0.780611			0.97597	0.776585	0.973282	0.769876
												0.987769	0.785642	0.983551	0.782288	0.981021	0.780275			0.97596	0.77625	0.973271	0.76954
												0.987764	0.785307	0.983544	0.781952	0.981013	0.77994			0.975949	0.775914	0.97326	0.769205
												0.987759	0.784971	0.983537	0.781617	0.981005	0.779604			0.975939	0.775579	0.973248	0.76887
												0.987753	0.784636	0.98353	0.781281	0.981419	0.779604			0.975929	0.775243	0.973237	0.768534
												0.987748	0.784301	0.983523	0.780946	0.981411	0.779269			0.975919	0.774908	0.973226	0.768199
												0.987743	0.783965	0.983516	0.780611	0.981403	0.778933			0.975909	0.774572	0.973214	0.767863
												0.987738	0.78363	0.983932	0.780611	0.981818	0.778933			0.975899	0.774237	0.973203	0.767528
												0.987733	0.783294	0.983926	0.780275	0.98181	0.778598			0.975888	0.773901	0.973191	0.767192
												0.987727	0.782959	0.983919	0.77994	0.981803	0.778262			0.975878	0.773566	0.97318	0.766857
												0.987722	0.782623	0.984335	0.77994	0.981795	0.777927			0.975868	0.77323	0.973169	0.766521
												0.987717	0.782288	0.984329	0.779604	0.981787	0.777591			0.975858	0.772895	0.973583	0.766521
												0.987712	0.781952	0.984322	0.779269	0.98178	0.777256			0.975847	0.77256	0.973572	0.766186
												0.987707	0.781617	0.984315	0.778933	0.982196	0.777256			0.975837	0.772224	0.973987	0.766186
												0.987701	0.781281	0.984309	0.778598	0.982188	0.77692			0.975827	0.771889	0.973976	0.76585
												0.987696	0.780946	0.984302	0.778262	0.982181	0.776585			0.975817	0.771553	0.973965	0.765515
												0.987691	0.780611	0.984295	0.777927	0.982173	0.77625			0.975806	0.771218	0.973954	0.765179
												0.987686	0.780275	0.984289	0.777591	0.982166	0.775914			0.975796	0.770882	0.973943	0.764844
												0.987681	0.77994	0.984282	0.777256	0.982158	0.775579			0.975786	0.770547	0.973932	0.764509
												0.987675	0.779604	0.984275	0.77692	0.982575	0.775579			0.975776	0.770211	0.97392	0.764173
												0.98767	0.779269	0.984269	0.776585	0.982568	0.775243			0.975765	0.769876	0.973909	0.763838
												0.987665	0.778933	0.984687	0.776585	0.982561	0.774908			0.975755	0.76954	0.973898	0.763502
												0.98766	0.778598	0.984681	0.77625	0.982553	0.774572			0.975745	0.769205	0.973887	0.763167
												0.98808	0.778598	0.984674	0.775914	0.982546	0.774237			0.975734	0.76887	0.973876	0.762831
												0.988075	0.778262	0.984668	0.775579	0.982538	0.773901			0.975724	0.768534	0.973865	0.762496
												0.98807	0.777927	0.984661	0.775243	0.982531	0.773566			0.975714	0.768199	0.973853	0.76216
												0.988065	0.777591	0.984655	0.774908	0.982523	0.77323			0.975703	0.767863	0.973842	0.761825
												0.988486	0.777591	0.984648	0.774572	0.982516	0.772895			0.975693	0.767528	0.973831	0.761489
												0.988481	0.777256	0.984642	0.774237	0.982509	0.77256			0.975683	0.767192	0.97382	0.761154
												0.988476	0.77692	0.985062	0.774237	0.982501	0.772224			0.975672	0.766857	0.973809	0.760819
												0.988471	0.776585	0.985056	0.773901	0.982494	0.771889			0.975662	0.766521	0.973797	0.760483
												0.988466	0.77625	0.985476	0.773901	0.982486	0.771553			0.975651	0.766186	0.973786	0.760148
												0.988462	0.775914	0.98547	0.773566	0.982479	0.771218			0.975641	0.76585	0.973775	0.759812
												0.988457	0.775579	0.985464	0.77323	0.982899	0.771218			0.975631	0.765515	0.973763	0.759477
												0.988452	0.775243	0.985458	0.772895	0.982891	0.770882			0.97562	0.765179	0.973752	0.759141
												0.988447	0.774908	0.985451	0.77256	0.982884	0.770547			0.97561	0.764844	0.973741	0.758806
												0.988442	0.774572	0.985445	0.772224	0.982877	0.770211			0.975599	0.764509	0.97373	0.75847
												0.988437	0.774237	0.985439	0.771889	0.982869	0.769876			0.975589	0.764173	0.973718	0.758135
												0.988432	0.773901	0.985433	0.771553	0.982862	0.76954			0.975578	0.763838	0.973707	0.757799
												0.988427	0.773566	0.985426	0.771218	0.982855	0.769205			0.975568	0.763502	0.974127	0.757799
												0.988422	0.77323	0.98542	0.770882	0.982847	0.76887			0.975557	0.763167	0.974116	0.757464
												0.988846	0.77323	0.985843	0.770882	0.98284	0.768534			0.975547	0.762831	0.974104	0.757128
												0.988841	0.772895	0.985837	0.770547	0.983262	0.768534			0.975536	0.762496	0.974093	0.756793
												0.988836	0.77256	0.985831	0.770211	0.983684	0.768534			0.975526	0.76216	0.974082	0.756458
												0.988832	0.772224	0.985825	0.769876	0.983677	0.768199			0.975515	0.761825	0.974503	0.756458
												0.988827	0.771889	0.985819	0.76954	0.98367	0.767863			0.975505	0.761489	0.974492	0.756122
												0.988822	0.771553	0.985813	0.769205	0.983663	0.767528			0.975494	0.761154	0.974481	0.755787
												0.988817	0.771218	0.986237	0.769205	0.983656	0.767192			0.975484	0.760819	0.97447	0.755451
												0.988812	0.770882	0.986231	0.76887	0.983649	0.766857			0.975473	0.760483	0.974459	0.755116
												0.988808	0.770547	0.986225	0.768534	0.983642	0.766521			0.975893	0.760483	0.974448	0.75478
												0.988803	0.770211	0.986219	0.768199	0.983635	0.766186			0.975883	0.760148	0.974437	0.754445
												0.988798	0.769876	0.986213	0.767863	0.983628	0.76585			0.975872	0.759812	0.974426	0.754109
												0.988793	0.76954	0.986207	0.767528	0.983621	0.765515			0.975862	0.759477	0.974415	0.753774
												0.988788	0.769205	0.986201	0.767192	0.983614	0.765179			0.975852	0.759141	0.974403	0.753438
												0.988783	0.76887	0.986195	0.766857	0.983607	0.764844			0.975841	0.758806	0.974392	0.753103
												0.988779	0.768534	0.986189	0.766521	0.983599	0.764509			0.975831	0.75847	0.974381	0.752768
												0.988774	0.768199	0.986183	0.766186	0.983592	0.764173			0.97582	0.758135	0.974805	0.752768
												0.988769	0.767863	0.986177	0.76585	0.983585	0.763838			0.97581	0.757799	0.974794	0.752432
												0.988764	0.767528	0.986171	0.765515	0.983578	0.763502			0.975799	0.757464	0.974783	0.752097
												0.988759	0.767192	0.986165	0.765179	0.983571	0.763167			0.975789	0.757128	0.974772	0.751761
												0.989187	0.767192	0.986159	0.764844	0.983564	0.762831			0.975779	0.756793	0.974761	0.751426
												0.989182	0.766857	0.986153	0.764509	0.983557	0.762496			0.975768	0.756458	0.97475	0.75109
												0.98961	0.766857	0.986147	0.764173	0.98355	0.76216			0.975758	0.756122	0.974739	0.750755
												0.989606	0.766521	0.986141	0.763838	0.983543	0.761825			0.975747	0.755787	0.974728	0.750419
												0.989601	0.766186	0.986135	0.763502	0.983969	0.761825			0.975737	0.755451	0.974717	0.750084
												0.989597	0.76585	0.986563	0.763502	0.983962	0.761489			0.975726	0.755116	0.974706	0.749748
												0.989592	0.765515	0.98699	0.763502	0.983955	0.761154			0.975716	0.75478	0.974695	0.749413
												0.989588	0.765179	0.986985	0.763167	0.983948	0.760819			0.975705	0.754445	0.974684	0.749077
												0.989583	0.764844	0.986979	0.762831	0.983941	0.760483			0.975694	0.754109	0.974672	0.748742
												0.989579	0.764509	0.986974	0.762496	0.983934	0.760148			0.975684	0.753774	0.974661	0.748407
												0.989574	0.764173	0.986968	0.76216	0.983927	0.759812			0.975673	0.753438	0.97465	0.748071
												0.98957	0.763838	0.986962	0.761825	0.98392	0.759477			0.975663	0.753103	0.974639	0.747736
												0.989565	0.763502	0.986957	0.761489	0.983913	0.759141			0.975652	0.752768	0.974628	0.7474
												0.989561	0.763167	0.986951	0.761154	0.983906	0.758806			0.975642	0.752432	0.974617	0.747065
												0.989556	0.762831	0.986945	0.760819	0.983899	0.75847			0.975631	0.752097	0.974606	0.746729
												0.989552	0.762496	0.986939	0.760483	0.983892	0.758135			0.97562	0.751761	0.974595	0.746394
												0.989547	0.76216	0.986934	0.760148	0.983885	0.757799			0.97561	0.751426	0.974584	0.746058
												0.989978	0.76216	0.986928	0.759812	0.983878	0.757464			0.975599	0.75109	0.974573	0.745723
												0.989974	0.761825	0.986922	0.759477	0.983871	0.757128			0.975588	0.750755	0.974561	0.745387
												0.989969	0.761489	0.986917	0.759141	0.983864	0.756793			0.975578	0.750419	0.97455	0.745052
												0.989965	0.761154	0.986911	0.758806	0.983857	0.756458			0.975567	0.750084	0.974539	0.744717
												0.989961	0.760819	0.986905	0.75847	0.98385	0.756122			0.975557	0.749748	0.974528	0.744381
												0.989956	0.760483	0.9869	0.758135	0.983843	0.755787			0.975546	0.749413	0.974956	0.744381
												0.989952	0.760148	0.986894	0.757799	0.983836	0.755451			0.975535	0.749077	0.974945	0.744046
												0.989948	0.759812	0.986888	0.757464	0.983829	0.755116			0.975962	0.749077	0.975374	0.744046
												0.989943	0.759477	0.986882	0.757128	0.983822	0.75478			0.975951	0.748742	0.975363	0.74371
												0.989939	0.759141	0.986877	0.756793	0.983815	0.754445			0.975941	0.748407	0.975352	0.743375
												0.989934	0.758806	0.986871	0.756458	0.983807	0.754109			0.97593	0.748071	0.975341	0.743039
												0.98993	0.75847	0.986865	0.756122	0.9838	0.753774			0.975919	0.747736	0.97533	0.742704
												0.989926	0.758135	0.986859	0.755787	0.983793	0.753438			0.976347	0.747736	0.97532	0.742368
												0.989921	0.757799	0.986854	0.755451	0.983786	0.753103			0.976337	0.7474	0.975309	0.742033
												0.989917	0.757464	0.986848	0.755116	0.983779	0.752768			0.976326	0.747065	0.975298	0.741697
												0.989912	0.757128	0.986842	0.75478	0.983772	0.752432			0.976316	0.746729	0.975728	0.741697
												0.989908	0.756793	0.986836	0.754445	0.984204	0.752432			0.976305	0.746394	0.975717	0.741362
												0.989903	0.756458	0.986831	0.754109	0.984197	0.752097			0.976734	0.746394	0.976148	0.741362
												0.989899	0.756122	0.986825	0.753774	0.98419	0.751761			0.976724	0.746058	0.976138	0.741027
												0.989895	0.755787	0.986819	0.753438	0.984183	0.751426			0.976714	0.745723	0.976127	0.740691
												0.98989	0.755451	0.986813	0.753103	0.984176	0.75109			0.976703	0.745387	0.976117	0.740356
												0.989886	0.755116	0.986807	0.752768	0.984169	0.750755			0.977133	0.745387	0.976106	0.74002
												0.989881	0.75478	0.986802	0.752432	0.984162	0.750419			0.977123	0.745052	0.976096	0.739685
												0.989877	0.754445	0.986796	0.752097	0.984155	0.750084			0.977113	0.744717	0.976085	0.739349
												0.989872	0.754109	0.98679	0.751761	0.984148	0.749748			0.977103	0.744381	0.976074	0.739014
												0.989868	0.753774	0.986784	0.751426	0.984141	0.749413			0.977093	0.744046	0.976064	0.738678
												0.990304	0.753774	0.986778	0.75109	0.984134	0.749077			0.977082	0.74371	0.976053	0.738343
												0.9903	0.753438	0.986772	0.750755	0.984127	0.748742			0.977072	0.743375	0.976043	0.738007
												0.990296	0.753103	0.987208	0.750755	0.98412	0.748407			0.977062	0.743039	0.976032	0.737672
												0.990291	0.752768	0.987202	0.750419	0.984554	0.748407			0.977052	0.742704	0.976021	0.737336
												0.990287	0.752432	0.987196	0.750084	0.984547	0.748071			0.977042	0.742368	0.976455	0.737336
												0.990283	0.752097	0.987191	0.749748	0.984541	0.747736			0.977032	0.742033	0.976444	0.737001
												0.990278	0.751761	0.987185	0.749413	0.984534	0.7474			0.977464	0.742033	0.976434	0.736666
												0.990274	0.751426	0.987622	0.749413	0.984527	0.747065			0.977454	0.741697	0.976423	0.73633
												0.99027	0.75109	0.987616	0.749077	0.98452	0.746729			0.977886	0.741697	0.976858	0.73633
												0.990265	0.750755	0.987611	0.748742	0.984513	0.746394			0.978319	0.741697	0.976848	0.735995
												0.990261	0.750419	0.987605	0.748407	0.984506	0.746058			0.978309	0.741362	0.976837	0.735659
												0.990257	0.750084	0.9876	0.748071	0.9845	0.745723			0.978299	0.741027	0.976827	0.735324
												0.990253	0.749748	0.987594	0.747736	0.984493	0.745387			0.97829	0.740691	0.976817	0.734988
												0.990248	0.749413	0.987589	0.7474	0.984486	0.745052			0.97828	0.740356	0.976806	0.734653
												0.990244	0.749077	0.987583	0.747065	0.984479	0.744717			0.978271	0.74002	0.976796	0.734317
												0.99024	0.748742	0.987578	0.746729	0.984472	0.744381			0.978261	0.739685	0.977232	0.734317
												0.990235	0.748407	0.987572	0.746394	0.984465	0.744046			0.978251	0.739349	0.977222	0.733982
												0.990231	0.748071	0.987567	0.746058	0.984458	0.74371			0.978242	0.739014	0.977212	0.733646
												0.990227	0.747736	0.987561	0.745723	0.984451	0.743375			0.978232	0.738678	0.977202	0.733311
												0.990667	0.747736	0.987556	0.745387	0.984444	0.743039			0.978222	0.738343	0.977191	0.732976
												0.991107	0.747736	0.98755	0.745052	0.984438	0.742704			0.978213	0.738007	0.977181	0.73264
												0.991103	0.7474	0.987544	0.744717	0.984431	0.742368			0.978203	0.737672	0.977171	0.732305
												0.991099	0.747065	0.987539	0.744381	0.984424	0.742033			0.978193	0.737336	0.977161	0.731969
												0.991095	0.746729	0.987533	0.744046	0.984417	0.741697			0.978629	0.737336	0.977151	0.731634
												0.991091	0.746394	0.987528	0.74371	0.98441	0.741362			0.978619	0.737001	0.97714	0.731298
												0.991087	0.746058	0.987522	0.743375	0.984403	0.741027			0.979055	0.737001	0.97713	0.730963
												0.991083	0.745723	0.987517	0.743039	0.984396	0.740691			0.979046	0.736666	0.97712	0.730627
												0.991079	0.745387	0.987511	0.742704	0.984389	0.740356			0.979037	0.73633	0.97711	0.730292
												0.991522	0.745387	0.987506	0.742368	0.984382	0.74002			0.979027	0.735995	0.977099	0.729956
												0.991518	0.745052	0.9875	0.742033	0.984375	0.739685			0.979018	0.735659	0.977538	0.729956
												0.991514	0.744717	0.987494	0.741697	0.984368	0.739349			0.979008	0.735324	0.977528	0.729621
												0.99151	0.744381	0.987489	0.741362	0.984361	0.739014			0.979446	0.735324	0.977518	0.729285
												0.991506	0.744046	0.987483	0.741027	0.984354	0.738678			0.979437	0.734988	0.977508	0.72895
												0.991503	0.74371	0.987478	0.740691	0.984347	0.738343			0.979428	0.734653	0.977498	0.728615
												0.991499	0.743375	0.987472	0.740356	0.98434	0.738007			0.979418	0.734317	0.977488	0.728279
												0.991495	0.743039	0.987466	0.74002	0.984333	0.737672			0.979409	0.733982	0.977477	0.727944
												0.991491	0.742704	0.987461	0.739685	0.984326	0.737336			0.9794	0.733646	0.977467	0.727608
												0.991487	0.742368	0.987455	0.739349	0.984319	0.737001			0.979391	0.733311	0.977457	0.727273
												0.991484	0.742033	0.98745	0.739014	0.984312	0.736666			0.979381	0.732976	0.977447	0.726937
												0.99148	0.741697	0.987444	0.738678	0.984305	0.73633			0.979372	0.73264	0.977437	0.726602
												0.991476	0.741362	0.987438	0.738343	0.984298	0.735995			0.979363	0.732305	0.977427	0.726266
												0.991472	0.741027	0.987433	0.738007	0.984291	0.735659			0.979354	0.731969	0.977416	0.725931
												0.991468	0.740691	0.987427	0.737672	0.984284	0.735324			0.979344	0.731634	0.977406	0.725595
												0.991465	0.740356	0.987421	0.737336	0.984277	0.734988			0.979335	0.731298	0.977396	0.72526
												0.991461	0.74002	0.987416	0.737001	0.98427	0.734653			0.979326	0.730963	0.977386	0.724925
												0.991457	0.739685	0.98741	0.736666	0.984263	0.734317			0.979317	0.730627	0.977376	0.724589
												0.991453	0.739349	0.987404	0.73633	0.984256	0.733982			0.979307	0.730292	0.977365	0.724254
												0.991449	0.739014	0.987399	0.735995	0.984248	0.733646			0.979298	0.729956	0.977355	0.723918
												0.991445	0.738678	0.987393	0.735659	0.984241	0.733311			0.979289	0.729621	0.977345	0.723583
												0.991441	0.738343	0.987387	0.735324	0.984234	0.732976			0.979279	0.729285	0.977335	0.723247
												0.991438	0.738007	0.987382	0.734988	0.984227	0.73264			0.97927	0.72895	0.977324	0.722912
												0.991434	0.737672	0.987376	0.734653	0.98422	0.732305			0.979261	0.728615	0.977314	0.722576
												0.99143	0.737336	0.98737	0.734317	0.984213	0.731969			0.979251	0.728279	0.977304	0.722241
												0.991877	0.737336	0.987365	0.733982	0.984206	0.731634			0.979693	0.728279	0.977293	0.721905
												0.991874	0.737001	0.987359	0.733646	0.984199	0.731298			0.979684	0.727944	0.977283	0.72157
												0.99187	0.736666	0.987353	0.733311	0.984192	0.730963			0.979675	0.727608	0.977273	0.721234
												0.991866	0.73633	0.987347	0.732976	0.984184	0.730627			0.979666	0.727273	0.977262	0.720899
												0.991863	0.735995	0.987342	0.73264	0.984177	0.730292			0.979656	0.726937	0.977252	0.720564
												0.991859	0.735659	0.987336	0.732305	0.98417	0.729956			0.979647	0.726602	0.977242	0.720228
												0.991855	0.735324	0.98733	0.731969	0.984163	0.729621			0.979638	0.726266	0.977231	0.719893
												0.991852	0.734988	0.987325	0.731634	0.984156	0.729285			0.979629	0.725931	0.977221	0.719557
												0.991848	0.734653	0.987319	0.731298	0.984149	0.72895			0.97962	0.725595	0.977211	0.719222
												0.991844	0.734317	0.987313	0.730963	0.984141	0.728615			0.97961	0.72526	0.9772	0.718886
												0.99184	0.733982	0.987307	0.730627	0.984134	0.728279			0.979601	0.724925	0.977646	0.718886
												0.991837	0.733646	0.987302	0.730292	0.984127	0.727944			0.979592	0.724589	0.977636	0.718551
												0.991833	0.733311	0.987296	0.729956	0.98412	0.727608			0.979583	0.724254	0.977626	0.718215
												0.991829	0.732976	0.98729	0.729621	0.984113	0.727273			0.979573	0.723918	0.977615	0.71788
												0.991826	0.73264	0.987284	0.729285	0.984105	0.726937			0.979564	0.723583	0.977605	0.717544
												0.991822	0.732305	0.987279	0.72895	0.984098	0.726602			0.979555	0.723247	0.977595	0.717209
												0.991818	0.731969	0.987273	0.728615	0.984091	0.726266			0.979545	0.722912	0.977585	0.716874
												0.991814	0.731634	0.987267	0.728279	0.984084	0.725931			0.979536	0.722576	0.977574	0.716538
												0.991811	0.731298	0.987261	0.727944	0.984076	0.725595			0.979527	0.722241	0.977564	0.716203
												0.991807	0.730963	0.987255	0.727608	0.984069	0.72526			0.979518	0.721905	0.978012	0.716203
												0.991803	0.730627	0.98725	0.727273	0.984062	0.724925			0.979508	0.72157	0.978002	0.715867
												0.9918	0.730292	0.987244	0.726937	0.984055	0.724589			0.979499	0.721234	0.977992	0.715532
												0.991796	0.729956	0.987238	0.726602	0.984047	0.724254			0.97949	0.720899	0.977982	0.715196
												0.991792	0.729621	0.987232	0.726266	0.98404	0.723918			0.97948	0.720564	0.977972	0.714861
												0.991788	0.729285	0.987226	0.725931	0.984033	0.723583			0.979471	0.720228	0.977961	0.714525
												0.991785	0.72895	0.98722	0.725595	0.984026	0.723247			0.979461	0.719893	0.978411	0.714525
												0.991781	0.728615	0.987215	0.72526	0.984475	0.723247			0.979452	0.719557	0.978401	0.71419
												0.991777	0.728279	0.987209	0.724925	0.984468	0.722912			0.979443	0.719222	0.978391	0.713854
												0.99223	0.728279	0.987203	0.724589	0.984461	0.722576			0.979433	0.718886	0.978381	0.713519
												0.992227	0.727944	0.987197	0.724254	0.984454	0.722241			0.979881	0.718886	0.978831	0.713519
												0.992223	0.727608	0.987191	0.723918	0.984446	0.721905			0.979872	0.718551	0.978821	0.713183
												0.99222	0.727273	0.987643	0.723918	0.984439	0.72157			0.979863	0.718215	0.978812	0.712848
												0.992216	0.726937	0.987637	0.723583	0.984432	0.721234			0.979853	0.71788	0.978802	0.712513
												0.992213	0.726602	0.987632	0.723247	0.984425	0.720899			0.979844	0.717544	0.978792	0.712177
												0.992209	0.726266	0.987626	0.722912	0.984418	0.720564			0.979835	0.717209	0.978782	0.711842
												0.992205	0.725931	0.98762	0.722576	0.984411	0.720228			0.979826	0.716874	0.978772	0.711506
												0.992202	0.725595	0.987615	0.722241	0.984404	0.719893			0.979817	0.716538	0.979224	0.711506
												0.992198	0.72526	0.987609	0.721905	0.984397	0.719557			0.979807	0.716203	0.979215	0.711171
												0.992195	0.724925	0.987603	0.72157	0.984389	0.719222			0.979798	0.715867	0.979205	0.710835
												0.992191	0.724589	0.987598	0.721234	0.984382	0.718886			0.979789	0.715532	0.979196	0.7105
												0.992188	0.724254	0.987592	0.720899	0.984375	0.718551			0.979779	0.715196	0.979186	0.710164
												0.992184	0.723918	0.987586	0.720564	0.984368	0.718215			0.97977	0.714861	0.979176	0.709829
												0.99218	0.723583	0.98758	0.720228	0.984361	0.71788			0.979761	0.714525	0.979167	0.709493
												0.992177	0.723247	0.987575	0.719893	0.984353	0.717544			0.979751	0.71419	0.979157	0.709158
												0.992173	0.722912	0.987569	0.719557	0.984346	0.717209			0.979742	0.713854	0.979147	0.708823
												0.99217	0.722576	0.987563	0.719222	0.984339	0.716874			0.979733	0.713519	0.979138	0.708487
												0.992166	0.722241	0.987558	0.718886	0.984332	0.716538			0.979724	0.713183	0.979128	0.708152
												0.992162	0.721905	0.987552	0.718551	0.984325	0.716203			0.979714	0.712848	0.979118	0.707816
												0.992159	0.72157	0.987546	0.718215	0.984317	0.715867			0.979705	0.712513	0.979109	0.707481
												0.992155	0.721234	0.98754	0.71788	0.98431	0.715532			0.979695	0.712177	0.979099	0.707145
												0.992151	0.720899	0.987535	0.717544	0.984303	0.715196			0.980148	0.712177	0.979089	0.70681
												0.992148	0.720564	0.987529	0.717209	0.984296	0.714861			0.980139	0.711842	0.979079	0.706474
												0.992144	0.720228	0.987523	0.716874	0.984288	0.714525			0.980129	0.711506	0.97907	0.706139
												0.992141	0.719893	0.987517	0.716538	0.984281	0.71419			0.98012	0.711171	0.97906	0.705803
												0.992137	0.719557	0.987512	0.716203	0.984736	0.71419			0.980111	0.710835	0.97905	0.705468
												0.992133	0.719222	0.987506	0.715867	0.984729	0.713854			0.980102	0.7105	0.979041	0.705133
												0.99213	0.718886	0.9875	0.715532	0.984722	0.713519			0.980093	0.710164	0.979031	0.704797
												0.992126	0.718551	0.987494	0.715196	0.984715	0.713183			0.980083	0.709829	0.979021	0.704462
												0.992122	0.718215	0.987488	0.714861	0.984708	0.712848			0.980074	0.709493	0.979011	0.704126
												0.992119	0.71788	0.987483	0.714525	0.984701	0.712513			0.980065	0.709158	0.979001	0.703791
												0.992115	0.717544	0.987477	0.71419	0.984694	0.712177			0.980056	0.708823	0.978992	0.703455
												0.992111	0.717209	0.987471	0.713854	0.984687	0.711842			0.980046	0.708487	0.978982	0.70312
												0.992108	0.716874	0.987465	0.713519	0.98468	0.711506			0.980037	0.708152	0.978972	0.702784
												0.992104	0.716538	0.987459	0.713183	0.985137	0.711506			0.980028	0.707816	0.978962	0.702449
												0.9921	0.716203	0.987454	0.712848	0.98513	0.711171			0.980019	0.707481	0.978952	0.702113
												0.992097	0.715867	0.987448	0.712513	0.985123	0.710835			0.980009	0.707145	0.978942	0.701778
												0.992093	0.715532	0.987442	0.712177	0.985116	0.7105			0.98	0.70681	0.978933	0.701442
												0.992089	0.715196	0.987436	0.711842	0.985109	0.710164			0.979991	0.706474	0.978923	0.701107
												0.992086	0.714861	0.98743	0.711506	0.985102	0.709829			0.979981	0.706139	0.978913	0.700772
												0.992082	0.714525	0.987424	0.711171	0.985095	0.709493			0.979972	0.705803	0.978903	0.700436
												0.992078	0.71419	0.987418	0.710835	0.985089	0.709158			0.979963	0.705468	0.978893	0.700101
												0.992075	0.713854	0.987413	0.7105	0.985082	0.708823			0.979953	0.705133	0.978883	0.699765
												0.992071	0.713519	0.987407	0.710164	0.985075	0.708487			0.979944	0.704797	0.978873	0.69943
												0.992067	0.713183	0.987401	0.709829	0.985068	0.708152			0.979935	0.704462	0.978863	0.699094
												0.992063	0.712848	0.987395	0.709493	0.985528	0.708152			0.979925	0.704126	0.978853	0.698759
												0.99206	0.712513	0.987389	0.709158	0.985521	0.707816			0.979916	0.703791	0.978843	0.698423
												0.992056	0.712177	0.987383	0.708823	0.985514	0.707481			0.979907	0.703455	0.978833	0.698088
												0.992052	0.711842	0.987377	0.708487	0.985507	0.707145			0.979897	0.70312	0.978824	0.697752
												0.992049	0.711506	0.987371	0.708152	0.9855	0.70681			0.979888	0.702784	0.978814	0.697417
												0.992045	0.711171	0.987365	0.707816	0.985494	0.706474			0.979878	0.702449	0.978804	0.697082
												0.992041	0.710835	0.98736	0.707481	0.985487	0.706139			0.979869	0.702113	0.978794	0.696746
												0.992037	0.7105	0.987354	0.707145	0.98548	0.705803			0.980328	0.702113	0.979255	0.696746
												0.992034	0.710164	0.987348	0.70681	0.985473	0.705468			0.980319	0.701778	0.979245	0.696411
												0.99203	0.709829	0.987342	0.706474	0.985466	0.705133			0.980309	0.701442	0.979235	0.696075
												0.992026	0.709493	0.987336	0.706139	0.98546	0.704797			0.9803	0.701107	0.979226	0.69574
												0.992023	0.709158	0.98733	0.705803	0.985453	0.704462			0.98076	0.701107	0.979216	0.695404
												0.992019	0.708823	0.987793	0.705803	0.985446	0.704126			0.980751	0.700772	0.979206	0.695069
												0.992015	0.708487	0.987788	0.705468	0.985909	0.704126			0.980742	0.700436	0.979196	0.694733
												0.992011	0.708152	0.987782	0.705133	0.985902	0.703791			0.980733	0.700101	0.979186	0.694398
												0.992008	0.707816	0.987776	0.704797	0.985896	0.703455			0.980724	0.699765	0.979177	0.694062
												0.992004	0.707481	0.98777	0.704462	0.985889	0.70312			0.980715	0.69943	0.979167	0.693727
												0.992	0.707145	0.987765	0.704126	0.985882	0.702784			0.980706	0.699094	0.979157	0.693391
												0.991996	0.70681	0.987759	0.703791	0.985876	0.702449			0.980697	0.698759	0.979147	0.693056
												0.991992	0.706474	0.988224	0.703791	0.985869	0.702113			0.980688	0.698423	0.979137	0.692721
												0.991989	0.706139	0.988219	0.703455	0.986334	0.702113			0.980679	0.698088	0.979127	0.692385
												0.991985	0.705803	0.988213	0.70312	0.986327	0.701778			0.980669	0.697752	0.979117	0.69205
												0.991981	0.705468	0.988208	0.702784	0.986321	0.701442			0.98066	0.697417	0.979107	0.691714
												0.991977	0.705133	0.988202	0.702449	0.986314	0.701107			0.980651	0.697082	0.979097	0.691379
												0.991974	0.704797	0.988196	0.702113	0.986308	0.700772			0.980642	0.696746	0.979087	0.691043
												0.99197	0.704462	0.988191	0.701778	0.986301	0.700436			0.981105	0.696746	0.979078	0.690708
												0.991966	0.704126	0.988658	0.701778	0.986295	0.700101			0.981096	0.696411	0.979068	0.690372
												0.991962	0.703791	0.988652	0.701442	0.986288	0.699765			0.981087	0.696075	0.979058	0.690037
												0.991958	0.703455	0.988647	0.701107	0.986282	0.69943			0.981079	0.69574	0.979048	0.689701
												0.991955	0.70312	0.988642	0.700772	0.986275	0.699094			0.98107	0.695404	0.979038	0.689366
												0.991951	0.702784	0.988636	0.700436	0.986269	0.698759			0.981061	0.695069	0.979028	0.689031
												0.991947	0.702449	0.988631	0.700101	0.986262	0.698423			0.981052	0.694733	0.979018	0.688695
												0.991943	0.702113	0.9891	0.700101	0.986256	0.698088			0.981043	0.694398	0.979008	0.68836
												0.991939	0.701778	0.989094	0.699765	0.986249	0.697752			0.981034	0.694062	0.978998	0.688024
												0.991935	0.701442	0.989089	0.69943	0.986243	0.697417			0.981025	0.693727	0.978988	0.687689
												0.991932	0.701107	0.989084	0.699094	0.986236	0.697082			0.981016	0.693391	0.978978	0.687353
												0.991928	0.700772	0.989079	0.698759	0.98623	0.696746			0.981007	0.693056	0.978967	0.687018
												0.991924	0.700436	0.989074	0.698423	0.986223	0.696411			0.980998	0.692721	0.978957	0.686682
												0.99192	0.700101	0.989068	0.698088	0.986217	0.696075			0.980989	0.692385	0.978947	0.686347
												0.991916	0.699765	0.989063	0.697752	0.98621	0.69574			0.98098	0.69205	0.978937	0.686011
												0.991912	0.69943	0.989058	0.697417	0.986204	0.695404			0.980971	0.691714	0.978927	0.685676
												0.991909	0.699094	0.989053	0.697082	0.986197	0.695069			0.981437	0.691714	0.978917	0.68534
												0.991905	0.698759	0.989524	0.697082	0.98619	0.694733			0.981429	0.691379	0.978907	0.685005
												0.991901	0.698423	0.989995	0.697082	0.986184	0.694398			0.98142	0.691043	0.978897	0.68467
												0.991897	0.698088	0.98999	0.696746	0.986177	0.694062			0.981411	0.690708	0.978887	0.684334
												0.991893	0.697752	0.989986	0.696411	0.986171	0.693727			0.981402	0.690372	0.978877	0.683999
												0.991889	0.697417	0.989981	0.696075	0.986164	0.693391			0.981393	0.690037	0.978866	0.683663
												0.991885	0.697082	0.989976	0.69574	0.986158	0.693056			0.981384	0.689701	0.978856	0.683328
												0.991882	0.696746	0.989971	0.695404	0.986151	0.692721			0.981375	0.689366	0.978846	0.682992
												0.991878	0.696411	0.989967	0.695069	0.986144	0.692385			0.981366	0.689031	0.978836	0.682657
												0.991874	0.696075	0.989962	0.694733	0.986138	0.69205			0.981358	0.688695	0.978826	0.682321
												0.99187	0.69574	0.989957	0.694398	0.986131	0.691714			0.981349	0.68836	0.978816	0.681986
												0.991866	0.695404	0.989952	0.694062	0.986124	0.691379			0.98134	0.688024	0.978805	0.68165
												0.991862	0.695069	0.989947	0.693727	0.986118	0.691043			0.981331	0.687689	0.978795	0.681315
												0.991858	0.694733	0.989943	0.693391	0.986111	0.690708			0.981322	0.687353	0.978785	0.68098
												0.991854	0.694398	0.989938	0.693056	0.986104	0.690372			0.981313	0.687018	0.979257	0.68098
												0.99185	0.694062	0.989933	0.692721	0.986098	0.690037			0.981304	0.686682	0.979247	0.680644
												0.991847	0.693727	0.989928	0.692385	0.986571	0.690037			0.981295	0.686347	0.979237	0.680309
												0.991843	0.693391	0.989923	0.69205	0.986564	0.689701			0.981286	0.686011	0.979227	0.679973
												0.991839	0.693056	0.989918	0.691714	0.986558	0.689366			0.981277	0.685676	0.979217	0.679638
												0.991835	0.692721	0.989914	0.691379	0.986551	0.689031			0.981268	0.68534	0.979207	0.679302
												0.991831	0.692385	0.989909	0.691043	0.986545	0.688695			0.981259	0.685005	0.979197	0.678967
												0.991827	0.69205	0.989904	0.690708	0.986538	0.68836			0.98125	0.68467	0.979187	0.678631
												0.992304	0.69205	0.989899	0.690372	0.986532	0.688024			0.981241	0.684334	0.979177	0.678296
												0.9923	0.691714	0.989894	0.690037	0.986526	0.687689			0.981713	0.684334	0.979167	0.67796
												0.992297	0.691379	0.989889	0.689701	0.986519	0.687353			0.981704	0.683999	0.979157	0.677625
												0.992293	0.691043	0.989884	0.689366	0.986513	0.687018			0.981696	0.683663	0.979146	0.67729
												0.992289	0.690708	0.98988	0.689031	0.986506	0.686682			0.981687	0.683328	0.979136	0.676954
												0.992285	0.690372	0.990357	0.689031	0.9865	0.686347			0.981678	0.682992	0.979126	0.676619
												0.992282	0.690037	0.990352	0.688695	0.986493	0.686011			0.982151	0.682992	0.979602	0.676619
												0.992278	0.689701	0.990347	0.68836	0.986486	0.685676			0.982143	0.682657	0.979592	0.676283
												0.992274	0.689366	0.990343	0.688024	0.98648	0.68534			0.982134	0.682321	0.979582	0.675948
												0.992271	0.689031	0.990338	0.687689	0.986473	0.685005			0.982126	0.681986	0.979572	0.675612
												0.992267	0.688695	0.990333	0.687353	0.986467	0.68467			0.982117	0.68165	0.979562	0.675277
												0.992263	0.68836	0.990329	0.687018	0.98646	0.684334			0.982108	0.681315	0.979552	0.674941
												0.992259	0.688024	0.990324	0.686682	0.986454	0.683999			0.9821	0.68098	0.979542	0.674606
												0.992256	0.687689	0.990319	0.686347	0.986447	0.683663			0.982091	0.680644	0.979532	0.67427
												0.992252	0.687353	0.990315	0.686011	0.986441	0.683328			0.982082	0.680309	0.979522	0.673935
												0.992248	0.687018	0.99031	0.685676	0.986434	0.682992			0.982074	0.679973	0.979512	0.673599
												0.992244	0.686682	0.990305	0.68534	0.986428	0.682657			0.982065	0.679638	0.979502	0.673264
												0.992241	0.686347	0.990301	0.685005	0.986421	0.682321			0.982056	0.679302	0.979492	0.672929
												0.992237	0.686011	0.990296	0.68467	0.986414	0.681986			0.982048	0.678967	0.979482	0.672593
												0.992718	0.686011	0.990291	0.684334	0.986408	0.68165			0.982039	0.678631	0.979472	0.672258
												0.992715	0.685676	0.990287	0.683999	0.986401	0.681315			0.98203	0.678296	0.979462	0.671922
												0.992711	0.68534	0.990282	0.683663	0.986395	0.68098			0.982021	0.67796	0.979452	0.671587
												0.992708	0.685005	0.990277	0.683328	0.986388	0.680644			0.982013	0.677625	0.979442	0.671251
												0.992704	0.68467	0.990272	0.682992	0.986381	0.680309			0.982004	0.67729	0.979432	0.670916
												0.992701	0.684334	0.990268	0.682657	0.986375	0.679973			0.982482	0.67729	0.979422	0.67058
												0.992697	0.683999	0.990263	0.682321	0.986368	0.679638			0.982473	0.676954	0.979412	0.670245
												0.992694	0.683663	0.990258	0.681986	0.986361	0.679302			0.982465	0.676619	0.979402	0.669909
												0.99269	0.683328	0.990253	0.68165	0.986355	0.678967			0.982456	0.676283	0.979392	0.669574
												0.992686	0.682992	0.990249	0.681315	0.986348	0.678631			0.982448	0.675948	0.979381	0.669239
												0.992683	0.682657	0.990244	0.68098	0.986341	0.678296			0.982439	0.675612	0.979371	0.668903
												0.992679	0.682321	0.990239	0.680644	0.986335	0.67796			0.98243	0.675277	0.979361	0.668568
												0.992676	0.681986	0.990234	0.680309	0.986328	0.677625			0.982422	0.674941	0.979351	0.668232
												0.992672	0.68165	0.99023	0.679973	0.986321	0.67729			0.982902	0.674941	0.979341	0.667897
												0.992669	0.681315	0.990225	0.679638	0.986804	0.67729			0.982893	0.674606	0.979331	0.667561
												0.992665	0.68098	0.99022	0.679302	0.986797	0.676954			0.982885	0.67427	0.979321	0.667226
												0.992661	0.680644	0.990215	0.678967	0.986791	0.676619			0.982877	0.673935	0.97931	0.66689
												0.992658	0.680309	0.99021	0.678631	0.986784	0.676283			0.982868	0.673599	0.9793	0.666555
												0.992654	0.679973	0.990206	0.678296	0.986778	0.675948			0.98286	0.673264	0.979783	0.666555
												0.992651	0.679638	0.990201	0.67796	0.986771	0.675612			0.982852	0.672929	0.979773	0.666219
												0.992647	0.679302	0.990196	0.677625	0.986765	0.675277			0.982843	0.672593	0.980257	0.666219
												0.992643	0.678967	0.990191	0.67729	0.986758	0.674941			0.982835	0.672258	0.980247	0.665884
												0.99264	0.678631	0.990186	0.676954	0.986752	0.674606			0.982826	0.671922	0.980237	0.665548
												0.992636	0.678296	0.990182	0.676619	0.986745	0.67427			0.982818	0.671587	0.980227	0.665213
												0.992633	0.67796	0.990177	0.676283	0.986739	0.673935			0.982809	0.671251	0.980218	0.664878
												0.992629	0.677625	0.990172	0.675948	0.986732	0.673599			0.982801	0.670916	0.980208	0.664542
												0.992625	0.67729	0.990167	0.675612	0.986726	0.673264			0.982793	0.67058	0.980198	0.664207
												0.992622	0.676954	0.990162	0.675277	0.986719	0.672929			0.982784	0.670245	0.980188	0.663871
												0.992618	0.676619	0.990157	0.674941	0.986713	0.672593			0.982776	0.669909	0.980178	0.663536
												0.992614	0.676283	0.990153	0.674606	0.986706	0.672258			0.982767	0.669574	0.980169	0.6632
												0.992611	0.675948	0.990148	0.67427	0.9867	0.671922			0.982759	0.669239	0.980159	0.662865
												0.992607	0.675612	0.990143	0.673935	0.986693	0.671587			0.98275	0.668903	0.980149	0.662529
												0.992604	0.675277	0.990138	0.673599	0.986686	0.671251			0.982742	0.668568	0.980139	0.662194
												0.9926	0.674941	0.990133	0.673264	0.98668	0.670916			0.982733	0.668232	0.980129	0.661858
												0.992596	0.674606	0.990128	0.672929	0.986673	0.67058			0.983218	0.668232	0.980119	0.661523
												0.992593	0.67427	0.990123	0.672593	0.986667	0.670245			0.98321	0.667897	0.980109	0.661188
												0.992589	0.673935	0.990119	0.672258	0.98666	0.669909			0.983202	0.667561	0.9801	0.660852
												0.992585	0.673599	0.990114	0.671922	0.986653	0.669574			0.983193	0.667226	0.98009	0.660517
												0.992582	0.673264	0.990109	0.671587	0.986647	0.669239			0.983185	0.66689	0.98008	0.660181
												0.992578	0.672929	0.990104	0.671251	0.98664	0.668903			0.983177	0.666555	0.98007	0.659846
												0.992574	0.672593	0.990099	0.670916	0.986634	0.668568			0.983168	0.666219	0.98006	0.65951
												0.992571	0.672258	0.990094	0.67058	0.986627	0.668232			0.98316	0.665884	0.98005	0.659175
												0.992567	0.671922	0.990089	0.670245	0.98662	0.667897			0.983152	0.665548	0.98004	0.658839
												0.992563	0.671587	0.990084	0.669909	0.986614	0.667561			0.983143	0.665213	0.98003	0.658504
												0.99256	0.671251	0.990079	0.669574	0.987103	0.667561			0.983135	0.664878	0.98002	0.658168
												0.992556	0.670916	0.990074	0.669239	0.987097	0.667226			0.983127	0.664542	0.98001	0.657833
												0.992552	0.67058	0.99007	0.668903	0.98709	0.66689			0.983118	0.664207	0.98	0.657497
												0.992548	0.670245	0.990065	0.668568	0.987084	0.666555			0.98311	0.663871	0.97999	0.657162
												0.992545	0.669909	0.99006	0.668232	0.987078	0.666219			0.983101	0.663536	0.97998	0.656827
												0.992541	0.669574	0.990055	0.667897	0.987071	0.665884			0.983093	0.6632	0.97997	0.656491
												0.992537	0.669239	0.99005	0.667561	0.987065	0.665548			0.983085	0.662865	0.97996	0.656156
												0.993031	0.669239	0.990543	0.667561	0.987058	0.665213			0.983076	0.662529	0.97995	0.65582
												0.993028	0.668903	0.990538	0.667226	0.987052	0.664878			0.983566	0.662529	0.97994	0.655485
												0.993024	0.668568	0.990533	0.66689	0.987045	0.664542			0.984056	0.662529	0.97993	0.655149
												0.993021	0.668232	0.991027	0.66689	0.987039	0.664207			0.984048	0.662194	0.97992	0.654814
												0.993017	0.667897	0.991521	0.66689	0.987032	0.663871			0.98404	0.661858	0.97991	0.654478
												0.993014	0.667561	0.991517	0.666555	0.987026	0.663536			0.984032	0.661523	0.979899	0.654143
												0.99301	0.667226	0.991513	0.666219	0.987019	0.6632			0.984024	0.661188	0.979889	0.653807
												0.993007	0.66689	0.991508	0.665884	0.987013	0.662865			0.984016	0.660852	0.979879	0.653472
												0.993003	0.666555	0.991504	0.665548	0.987006	0.662529			0.984008	0.660517	0.979869	0.653137
												0.993	0.666219	0.9915	0.665213	0.987	0.662194			0.984	0.660181	0.979859	0.652801
												0.992996	0.665884	0.991496	0.664878	0.986993	0.661858			0.983992	0.659846	0.979849	0.652466
												0.992993	0.665548	0.991491	0.664542	0.986987	0.661523			0.983984	0.65951	0.979839	0.65213
												0.992989	0.665213	0.991487	0.664207	0.98698	0.661188			0.983976	0.659175	0.980333	0.65213
												0.992986	0.664878	0.991483	0.663871	0.986974	0.660852			0.983968	0.658839	0.980827	0.65213
												0.992982	0.664542	0.991479	0.663536	0.986967	0.660517			0.98396	0.658504	0.980818	0.651795
												0.992979	0.664207	0.991474	0.6632	0.986961	0.660181			0.983952	0.658168	0.980808	0.651459
												0.992975	0.663871	0.99147	0.662865	0.986954	0.659846			0.983944	0.657833	0.980798	0.651124
												0.992972	0.663536	0.991466	0.662529	0.986948	0.65951			0.983936	0.657497	0.980789	0.650788
												0.992968	0.6632	0.991462	0.662194	0.986941	0.659175			0.983928	0.657162	0.980779	0.650453
												0.992965	0.662865	0.991457	0.661858	0.986935	0.658839			0.98392	0.656827	0.980769	0.650117
												0.992961	0.662529	0.991453	0.661523	0.986928	0.658504			0.983912	0.656491	0.980759	0.649782
												0.992958	0.662194	0.991449	0.661188	0.986922	0.658168			0.983903	0.656156	0.98075	0.649446
												0.992954	0.661858	0.991444	0.660852	0.986915	0.657833			0.983895	0.65582	0.98074	0.649111
												0.992951	0.661523	0.99144	0.660517	0.986908	0.657497			0.983887	0.655485	0.98073	0.648776
												0.992947	0.661188	0.991436	0.660181	0.986902	0.657162			0.983879	0.655149	0.98072	0.64844
												0.992944	0.660852	0.991431	0.659846	0.986895	0.656827			0.983871	0.654814	0.980711	0.648105
												0.99294	0.660517	0.991427	0.65951	0.986889	0.656491			0.983863	0.654478	0.980701	0.647769
												0.992936	0.660181	0.991423	0.659175	0.986882	0.656156			0.983855	0.654143	0.980691	0.647434
												0.992933	0.659846	0.991418	0.658839	0.986875	0.65582			0.983847	0.653807	0.980681	0.647098
												0.992929	0.65951	0.991919	0.658839	0.986869	0.655485			0.983838	0.653472	0.980671	0.646763
												0.992926	0.659175	0.991915	0.658504	0.986862	0.655149			0.98383	0.653137	0.980662	0.646427
												0.992922	0.658839	0.991911	0.658168	0.986855	0.654814			0.983822	0.652801	0.980652	0.646092
												0.992919	0.658504	0.991907	0.657833	0.986849	0.654478			0.983814	0.652466	0.980642	0.645756
												0.992915	0.658168	0.991903	0.657497	0.986842	0.654143			0.983806	0.65213	0.980632	0.645421
												0.992911	0.657833	0.991899	0.657162	0.986835	0.653807			0.983797	0.651795	0.980622	0.645086
												0.992908	0.657497	0.991895	0.656827	0.986829	0.653472			0.983789	0.651459	0.980612	0.64475
												0.992904	0.657162	0.991891	0.656491	0.986822	0.653137			0.983781	0.651124	0.981113	0.64475
												0.992901	0.656827	0.991886	0.656156	0.986815	0.652801			0.98428	0.651124	0.981103	0.644415
												0.992897	0.656491	0.991882	0.65582	0.986809	0.652466			0.984272	0.650788	0.981094	0.644079
												0.992893	0.656156	0.991878	0.655485	0.986802	0.65213			0.984264	0.650453	0.981084	0.643744
												0.99289	0.65582	0.991874	0.655149	0.986795	0.651795			0.984256	0.650117	0.981074	0.643408
												0.992886	0.655485	0.99187	0.654814	0.986789	0.651459			0.984248	0.649782	0.981064	0.643073
												0.992883	0.655149	0.991866	0.654478	0.98729	0.651459			0.98424	0.649446	0.981055	0.642737
												0.992879	0.654814	0.991862	0.654143	0.987284	0.651124			0.984232	0.649111	0.981045	0.642402
												0.992875	0.654478	0.991858	0.653807	0.987277	0.650788			0.984224	0.648776	0.981548	0.642402
												0.992872	0.654143	0.992363	0.653807	0.987271	0.650453			0.984216	0.64844	0.981538	0.642066
												0.992868	0.653807	0.992359	0.653472	0.987264	0.650117			0.984208	0.648105	0.981529	0.641731
												0.992864	0.653472	0.992355	0.653137	0.987258	0.649782			0.9842	0.647769	0.98152	0.641396
												0.992861	0.653137	0.992351	0.652801	0.987251	0.649446			0.984192	0.647434	0.98151	0.64106
												0.992857	0.652801	0.992347	0.652466	0.987245	0.649111			0.984184	0.647098	0.981501	0.640725
												0.992853	0.652466	0.992343	0.65213	0.987238	0.648776			0.984176	0.646763	0.981491	0.640389
												0.99285	0.65213	0.992339	0.651795	0.987232	0.64844			0.984168	0.646427	0.981481	0.640054
												0.992846	0.651795	0.992335	0.651459	0.987225	0.648105			0.984159	0.646092	0.981472	0.639718
												0.992843	0.651459	0.992331	0.651124	0.987219	0.647769			0.984151	0.645756	0.981462	0.639383
												0.992839	0.651124	0.992327	0.650788	0.987212	0.647434			0.984143	0.645421	0.981453	0.639047
												0.992835	0.650788	0.992323	0.650453	0.987206	0.647098			0.984135	0.645086	0.981443	0.638712
												0.992832	0.650453	0.99232	0.650117	0.987199	0.646763			0.984127	0.64475	0.981434	0.638376
												0.992828	0.650117	0.992316	0.649782	0.987193	0.646427			0.984119	0.644415	0.981424	0.638041
												0.992824	0.649782	0.992312	0.649446	0.987186	0.646092			0.984111	0.644079	0.981415	0.637705
												0.992821	0.649446	0.992308	0.649111	0.987179	0.645756			0.984103	0.643744	0.981405	0.63737
												0.992817	0.649111	0.992304	0.648776	0.987173	0.645421			0.984094	0.643408	0.981395	0.637035
												0.992813	0.648776	0.9923	0.64844	0.987166	0.645086			0.984086	0.643073	0.981903	0.637035
												0.992809	0.64844	0.992296	0.648105	0.98716	0.64475			0.984078	0.642737	0.981893	0.636699
												0.992806	0.648105	0.992292	0.647769	0.987153	0.644415			0.98407	0.642402	0.981884	0.636364
												0.992802	0.647769	0.992288	0.647434	0.987147	0.644079			0.984062	0.642066	0.981875	0.636028
												0.992798	0.647434	0.992284	0.647098	0.98714	0.643744			0.984053	0.641731	0.981865	0.635693
												0.992795	0.647098	0.99228	0.646763	0.987133	0.643408			0.984045	0.641396	0.981856	0.635357
												0.992791	0.646763	0.992276	0.646427	0.987127	0.643073			0.984037	0.64106	0.981846	0.635022
												0.992787	0.646427	0.992272	0.646092	0.98712	0.642737			0.984029	0.640725	0.981837	0.634686
												0.992784	0.646092	0.992268	0.645756	0.987113	0.642402			0.984021	0.640389	0.981828	0.634351
												0.99278	0.645756	0.992264	0.645421	0.987107	0.642066			0.984012	0.640054	0.981818	0.634015
												0.992776	0.645421	0.99226	0.645086	0.9871	0.641731			0.984004	0.639718	0.981809	0.63368
												0.992772	0.645086	0.992256	0.64475	0.987093	0.641396			0.984512	0.639718	0.981799	0.633345
												0.992769	0.64475	0.992252	0.644415	0.987087	0.64106			0.984504	0.639383	0.98231	0.633345
												0.992765	0.644415	0.992248	0.644079	0.98708	0.640725			0.984496	0.639047	0.982301	0.633009
												0.992761	0.644079	0.992244	0.643744	0.987073	0.640389			0.984488	0.638712	0.982292	0.632674
												0.992757	0.643744	0.99224	0.643408	0.987067	0.640054			0.98448	0.638376	0.982282	0.632338
												0.992754	0.643408	0.992236	0.643073	0.98706	0.639718			0.984472	0.638041	0.982273	0.632003
												0.99275	0.643073	0.99275	0.643073	0.987053	0.639383			0.984464	0.637705	0.982264	0.631667
												0.992746	0.642737	0.992746	0.642737	0.987047	0.639047			0.984456	0.63737	0.982255	0.631332
												0.992742	0.642402	0.992742	0.642402	0.98704	0.638712			0.984448	0.637035	0.982245	0.630996
												0.992739	0.642066	0.992739	0.642066	0.987033	0.638376			0.98444	0.636699	0.982236	0.630661
												0.992735	0.641731	0.992735	0.641731	0.987026	0.638041			0.984432	0.636364	0.982227	0.630325
												0.992731	0.641396	0.992731	0.641396	0.98702	0.637705			0.984424	0.636028	0.982218	0.62999
												0.992727	0.64106	0.992727	0.64106	0.987013	0.63737			0.984416	0.635693	0.982208	0.629654
												0.992723	0.640725	0.992723	0.640725	0.987006	0.637035			0.984407	0.635357	0.982199	0.629319
												0.99272	0.640389	0.99272	0.640389	0.986999	0.636699			0.984399	0.635022	0.98219	0.628984
												0.992716	0.640054	0.992716	0.640054	0.986993	0.636364			0.984391	0.634686	0.98218	0.628648
												0.992712	0.639718	0.992712	0.639718	0.986986	0.636028			0.984383	0.634351	0.982171	0.628313
												0.992708	0.639383	0.992708	0.639383	0.986979	0.635693			0.984375	0.634015	0.982162	0.627977
												0.992705	0.639047	0.992705	0.639047	0.986972	0.635357			0.984367	0.63368	0.982152	0.627642
												0.992701	0.638712	0.992701	0.638712	0.987487	0.635357			0.984359	0.633345	0.982143	0.627306
												0.992697	0.638376	0.992697	0.638376	0.988002	0.635357			0.984351	0.633009	0.982133	0.626971
												0.992693	0.638041	0.992693	0.638041	0.987996	0.635022			0.984342	0.632674	0.982124	0.626635
												0.992689	0.637705	0.992689	0.637705	0.98799	0.634686			0.984334	0.632338	0.982115	0.6263
												0.992685	0.63737	0.992685	0.63737	0.987983	0.634351			0.984326	0.632003	0.982105	0.625964
												0.992682	0.637035	0.992682	0.637035	0.987977	0.634015			0.984841	0.632003	0.982096	0.625629
												0.992678	0.636699	0.992678	0.636699	0.987971	0.63368			0.984833	0.631667	0.982086	0.625294
												0.992674	0.636364	0.992674	0.636364	0.987964	0.633345			0.984825	0.631332	0.982077	0.624958
												0.99267	0.636028	0.99267	0.636028	0.987958	0.633009			0.984817	0.630996	0.982068	0.624623
												0.992666	0.635693	0.992666	0.635693	0.987952	0.632674			0.984809	0.630661	0.982586	0.624623
												0.992662	0.635357	0.992662	0.635357	0.987945	0.632338			0.984801	0.630325	0.982577	0.624287
												0.992659	0.635022	0.992659	0.635022	0.987939	0.632003			0.984793	0.62999	0.982567	0.623952
												0.992655	0.634686	0.992655	0.634686	0.987933	0.631667			0.984785	0.629654	0.983087	0.623952
												0.992651	0.634351	0.992651	0.634351	0.987927	0.631332			0.984777	0.629319	0.983078	0.623616
												0.992647	0.634015	0.992647	0.634015	0.98792	0.630996			0.984769	0.628984	0.983069	0.623281
												0.992643	0.63368	0.992643	0.63368	0.987914	0.630661			0.984761	0.628648	0.98306	0.622945
												0.992639	0.633345	0.992639	0.633345	0.987907	0.630325			0.984753	0.628313	0.983051	0.62261
												0.992635	0.633009	0.992635	0.633009	0.987901	0.62999			0.984745	0.627977	0.983042	0.622274
												0.992632	0.632674	0.992632	0.632674	0.987895	0.629654			0.984737	0.627642	0.983033	0.621939
												0.992628	0.632338	0.992628	0.632338	0.987888	0.629319			0.984729	0.627306	0.983024	0.621603
												0.992624	0.632003	0.992624	0.632003	0.987882	0.628984			0.984721	0.626971	0.983015	0.621268
												0.993147	0.632003	0.99262	0.631667	0.987876	0.628648			0.984713	0.626635	0.983006	0.620933
												0.993143	0.631667	0.992616	0.631332	0.987869	0.628313			0.984705	0.6263	0.982997	0.620597
												0.99314	0.631332	0.992612	0.630996	0.987863	0.627977			0.984697	0.625964	0.982988	0.620262
												0.993136	0.630996	0.992608	0.630661	0.987856	0.627642			0.984688	0.625629	0.982979	0.619926
												0.993133	0.630661	0.992604	0.630325	0.98785	0.627306			0.98468	0.625294	0.98297	0.619591
												0.993129	0.630325	0.9926	0.62999	0.987844	0.626971			0.984672	0.624958	0.982961	0.619255
												0.993125	0.62999	0.992597	0.629654	0.987837	0.626635			0.984664	0.624623	0.982952	0.61892
												0.993122	0.629654	0.992593	0.629319	0.987831	0.6263			0.984656	0.624287	0.982942	0.618584
												0.993118	0.629319	0.992589	0.628984	0.987824	0.625964			0.984648	0.623952	0.982933	0.618249
												0.993644	0.629319	0.992585	0.628648	0.987818	0.625629			0.98464	0.623616	0.982924	0.617913
												0.994171	0.629319	0.992581	0.628313	0.987811	0.625294			0.984632	0.623281	0.982915	0.617578
												0.994168	0.628984	0.992577	0.627977	0.987805	0.624958			0.984624	0.622945	0.982906	0.617243
												0.994164	0.628648	0.992573	0.627642	0.988329	0.624958			0.984615	0.62261	0.982897	0.616907
												0.994161	0.628313	0.992569	0.627306	0.988323	0.624623			0.984607	0.622274	0.982888	0.616572
												0.994158	0.627977	0.992565	0.626971	0.988317	0.624287			0.984599	0.621939	0.982879	0.616236
												0.994155	0.627642	0.992561	0.626635	0.98831	0.623952			0.984591	0.621603	0.982869	0.615901
												0.994152	0.627306	0.992557	0.6263	0.988304	0.623616			0.985114	0.621603	0.98286	0.615565
												0.994149	0.626971	0.992553	0.625964	0.988298	0.623281			0.985106	0.621268	0.982851	0.61523
												0.994146	0.626635	0.992549	0.625629	0.988292	0.622945			0.985098	0.620933	0.982842	0.614894
												0.994143	0.6263	0.992545	0.625294	0.988285	0.62261			0.985091	0.620597	0.982833	0.614559
												0.99414	0.625964	0.992541	0.624958	0.988279	0.622274			0.985083	0.620262	0.982823	0.614223
												0.994136	0.625629	0.992537	0.624623	0.988273	0.621939			0.985075	0.619926	0.982814	0.613888
												0.994133	0.625294	0.992533	0.624287	0.988267	0.621603			0.9856	0.619926	0.982805	0.613552
												0.99413	0.624958	0.992529	0.623952	0.98826	0.621268			0.985592	0.619591	0.982796	0.613217
												0.994127	0.624623	0.992525	0.623616	0.988254	0.620933			0.985585	0.619255	0.982786	0.612882
												0.994124	0.624287	0.992521	0.623281	0.988248	0.620597			0.985577	0.61892	0.982777	0.612546
												0.994121	0.623952	0.992517	0.622945	0.988242	0.620262			0.985569	0.618584	0.982768	0.612211
												0.994652	0.623952	0.992513	0.62261	0.988235	0.619926			0.985561	0.618249	0.982759	0.611875
												0.99465	0.623616	0.992509	0.622274	0.988229	0.619591			0.985554	0.617913	0.982749	0.61154
												0.994647	0.623281	0.992505	0.621939	0.988223	0.619255			0.985546	0.617578	0.98274	0.611204
												0.994644	0.622945	0.992501	0.621603	0.988216	0.61892			0.985538	0.617243	0.982731	0.610869
												0.994641	0.62261	0.992497	0.621268	0.98821	0.618584			0.985531	0.616907	0.982721	0.610533
												0.994638	0.622274	0.992493	0.620933	0.988204	0.618249			0.985523	0.616572	0.982712	0.610198
												0.994635	0.621939	0.992489	0.620597	0.988197	0.617913			0.985515	0.616236	0.982703	0.609862
												0.994632	0.621603	0.992485	0.620262	0.988191	0.617578			0.985507	0.615901	0.982693	0.609527
												0.994629	0.621268	0.992481	0.619926	0.988185	0.617243			0.985499	0.615565	0.982684	0.609192
												0.994627	0.620933	0.992477	0.619591	0.988178	0.616907			0.985492	0.61523	0.982675	0.608856
												0.994624	0.620597	0.992473	0.619255	0.988172	0.616572			0.985484	0.614894	0.982665	0.608521
												0.994621	0.620262	0.992469	0.61892	0.988166	0.616236			0.985476	0.614559	0.982656	0.608185
												0.994618	0.619926	0.992465	0.618584	0.988159	0.615901			0.985468	0.614223	0.982646	0.60785
												0.994615	0.619591	0.992461	0.618249	0.988153	0.615565			0.98546	0.613888	0.982637	0.607514
												0.994612	0.619255	0.992457	0.617913	0.988147	0.61523			0.985453	0.613552	0.982628	0.607179
												0.994609	0.61892	0.992453	0.617578	0.98814	0.614894			0.985984	0.613552	0.982618	0.606843
												0.994606	0.618584	0.992449	0.617243	0.988134	0.614559			0.985976	0.613217	0.982609	0.606508
												0.994603	0.618249	0.992445	0.616907	0.988127	0.614223			0.985969	0.612882	0.982599	0.606172
												0.9946	0.617913	0.992441	0.616572	0.988121	0.613888			0.985961	0.612546	0.98259	0.605837
												0.994598	0.617578	0.992437	0.616236	0.988115	0.613552			0.985954	0.612211	0.98258	0.605502
												0.994595	0.617243	0.992432	0.615901	0.988108	0.613217			0.985946	0.611875	0.982571	0.605166
												0.994592	0.616907	0.992428	0.615565	0.988102	0.612882			0.985938	0.61154	0.982561	0.604831
												0.994589	0.616572	0.992424	0.61523	0.988095	0.612546			0.985931	0.611204	0.982552	0.604495
												0.994586	0.616236	0.99242	0.614894	0.988089	0.612211			0.985923	0.610869	0.982542	0.60416
												0.994583	0.615901	0.992416	0.614559	0.988082	0.611875			0.985915	0.610533	0.982533	0.603824
												0.99458	0.615565	0.992412	0.614223	0.988076	0.61154			0.98645	0.610533	0.982523	0.603489
												0.994577	0.61523	0.992408	0.613888	0.988069	0.611204			0.986443	0.610198	0.982514	0.603153
												0.994574	0.614894	0.992404	0.613552	0.988063	0.610869			0.986435	0.609862	0.982504	0.602818
												0.994571	0.614559	0.9924	0.613217	0.988056	0.610533			0.986428	0.609527	0.982495	0.602482
												0.994568	0.614223	0.992395	0.612882	0.98805	0.610198			0.98642	0.609192	0.982485	0.602147
												0.994565	0.613888	0.992391	0.612546	0.988043	0.609862			0.986413	0.608856	0.982475	0.601811
												0.994562	0.613552	0.992387	0.612211	0.988037	0.609527			0.986406	0.608521	0.982466	0.601476
												0.994559	0.613217	0.992383	0.611875	0.98803	0.609192			0.986398	0.608185	0.982456	0.601141
												0.994556	0.612882	0.992379	0.61154	0.988024	0.608856			0.986391	0.60785	0.982447	0.600805
												0.994553	0.612546	0.992375	0.611204	0.988017	0.608521			0.986383	0.607514	0.982437	0.60047
												0.99455	0.612211	0.992371	0.610869	0.988011	0.608185			0.986376	0.607179	0.982427	0.600134
												0.994547	0.611875	0.992366	0.610533	0.988004	0.60785			0.986369	0.606843	0.982418	0.599799
												0.994544	0.61154	0.992362	0.610198	0.987998	0.607514			0.986361	0.606508	0.982408	0.599463
												0.994541	0.611204	0.992358	0.609862	0.987991	0.607179			0.986354	0.606172	0.982398	0.599128
												0.994539	0.610869	0.992354	0.609527	0.987985	0.606843			0.986346	0.605837	0.982389	0.598792
												0.994536	0.610533	0.99235	0.609192	0.987978	0.606508			0.986339	0.605502	0.982379	0.598457
												0.994533	0.610198	0.992346	0.608856	0.987972	0.606172			0.986331	0.605166	0.982369	0.598121
												0.99453	0.609862	0.992341	0.608521	0.987965	0.605837			0.986324	0.604831	0.982359	0.597786
												0.994527	0.609527	0.992337	0.608185	0.987958	0.605502			0.986316	0.604495	0.98235	0.597451
												0.994524	0.609192	0.992333	0.60785	0.987952	0.605166			0.986309	0.60416	0.98234	0.597115
												0.994521	0.608856	0.992329	0.607514	0.987945	0.604831			0.986301	0.603824	0.98233	0.59678
												0.994518	0.608521	0.992325	0.607179	0.987939	0.604495			0.986294	0.603489	0.98232	0.596444
												0.994515	0.608185	0.99232	0.606843	0.988481	0.604495			0.986286	0.603153	0.982311	0.596109
												0.994512	0.60785	0.992316	0.606508	0.988474	0.60416			0.986279	0.602818	0.982301	0.595773
												0.994509	0.607514	0.992312	0.606172	0.988468	0.603824			0.986271	0.602482	0.982291	0.595438
												0.994505	0.607179	0.992308	0.605837	0.988462	0.603489			0.986264	0.602147	0.982281	0.595102
												0.994502	0.606843	0.992303	0.605502	0.988455	0.603153			0.986256	0.601811	0.982271	0.594767
												0.994499	0.606508	0.992299	0.605166	0.988449	0.602818			0.986249	0.601476	0.982262	0.594431
												0.994496	0.606172	0.992295	0.604831	0.988442	0.602482			0.986241	0.601141	0.982252	0.594096
												0.994493	0.605837	0.992291	0.604495	0.988436	0.602147			0.986233	0.600805	0.982242	0.59376
												0.99449	0.605502	0.992287	0.60416	0.98843	0.601811			0.986226	0.60047	0.982232	0.593425
												0.994487	0.605166	0.992282	0.603824	0.988423	0.601476			0.986218	0.600134	0.982222	0.59309
												0.994484	0.604831	0.992278	0.603489	0.988417	0.601141			0.986211	0.599799	0.982212	0.592754
												0.994481	0.604495	0.992274	0.603153	0.988411	0.600805			0.986755	0.599799	0.982202	0.592419
												0.994478	0.60416	0.992269	0.602818	0.988404	0.60047			0.986748	0.599463	0.982193	0.592083
												0.994475	0.603824	0.992265	0.602482	0.988398	0.600134			0.98674	0.599128	0.982183	0.591748
												0.994472	0.603489	0.992814	0.602482	0.988391	0.599799			0.986733	0.598792	0.982173	0.591412
												0.994469	0.603153	0.99281	0.602147	0.988385	0.599463			0.986726	0.598457	0.982163	0.591077
												0.994466	0.602818	0.992806	0.601811	0.988379	0.599128			0.986718	0.598121	0.982153	0.590741
												0.994463	0.602482	0.992802	0.601476	0.988372	0.598792			0.986711	0.597786	0.982143	0.590406
												0.99446	0.602147	0.992798	0.601141	0.988366	0.598457			0.986704	0.597451	0.982133	0.59007
												0.994457	0.601811	0.992794	0.600805	0.988359	0.598121			0.986696	0.597115	0.982123	0.589735
												0.994454	0.601476	0.99279	0.60047	0.988353	0.597786			0.986689	0.59678	0.982113	0.5894
												0.994451	0.601141	0.992786	0.600134	0.988346	0.597451			0.986681	0.596444	0.982103	0.589064
												0.994448	0.600805	0.992782	0.599799	0.98834	0.597115			0.986674	0.596109	0.982093	0.588729
												0.994444	0.60047	0.992778	0.599463	0.988333	0.59678			0.986667	0.595773	0.982083	0.588393
												0.994441	0.600134	0.992774	0.599128	0.988327	0.596444			0.986659	0.595438	0.982073	0.588058
												0.994438	0.599799	0.993326	0.599128	0.98832	0.596109			0.986652	0.595102	0.982063	0.587722
												0.994435	0.599463	0.993322	0.598792	0.988314	0.595773			0.986644	0.594767	0.982053	0.587387
												0.994432	0.599128	0.993318	0.598457	0.988307	0.595438			0.986637	0.594431	0.982043	0.587051
												0.994429	0.598792	0.993315	0.598121	0.988301	0.595102			0.98663	0.594096	0.982033	0.586716
												0.994426	0.598457	0.993311	0.597786	0.988294	0.594767			0.986622	0.59376	0.982022	0.58638
												0.994423	0.598121	0.993307	0.597451	0.988288	0.594431			0.986615	0.593425	0.982012	0.586045
												0.99442	0.597786	0.993304	0.597115	0.988281	0.594096			0.986607	0.59309	0.982002	0.585709
												0.994417	0.597451	0.9933	0.59678	0.988275	0.59376			0.9866	0.592754	0.981992	0.585374
												0.994413	0.597115	0.993296	0.596444	0.988268	0.593425			0.986592	0.592419	0.981982	0.585039
												0.99441	0.59678	0.993292	0.596109	0.988262	0.59309			0.986585	0.592083	0.981972	0.584703
												0.994407	0.596444	0.993289	0.595773	0.988255	0.592754			0.986577	0.591748	0.981962	0.584368
												0.994404	0.596109	0.993285	0.595438	0.988248	0.592419			0.98657	0.591412	0.981951	0.584032
												0.994401	0.595773	0.993281	0.595102	0.988242	0.592083			0.986562	0.591077	0.981941	0.583697
												0.994398	0.595438	0.993277	0.594767	0.988235	0.591748			0.986555	0.590741	0.981931	0.583361
												0.994395	0.595102	0.993274	0.594431	0.988229	0.591412			0.986547	0.590406	0.981921	0.583026
												0.994391	0.594767	0.99327	0.594096	0.988222	0.591077			0.98654	0.59007	0.981911	0.58269
												0.994388	0.594431	0.993266	0.59376	0.988215	0.590741			0.986532	0.589735	0.9819	0.582355
												0.994385	0.594096	0.993262	0.593425	0.988209	0.590406			0.986524	0.5894	0.98189	0.582019
												0.994382	0.59376	0.993258	0.59309	0.988202	0.59007			0.986517	0.589064	0.98188	0.581684
												0.994379	0.593425	0.993255	0.592754	0.988196	0.589735			0.986509	0.588729	0.982436	0.581684
												0.994376	0.59309	0.993251	0.592419	0.988189	0.5894			0.986502	0.588393	0.982426	0.581349
												0.994935	0.59309	0.993247	0.592083	0.988182	0.589064			0.986494	0.588058	0.982416	0.581013
												0.994932	0.592754	0.993243	0.591748	0.988176	0.588729			0.986486	0.587722	0.982406	0.580678
												0.99493	0.592419	0.993239	0.591412	0.988169	0.588393			0.986479	0.587387	0.982396	0.580342
												0.994927	0.592083	0.993236	0.591077	0.988162	0.588058			0.986471	0.587051	0.982386	0.580007
												0.994924	0.591748	0.993232	0.590741	0.988156	0.587722			0.986464	0.586716	0.982376	0.579671
												0.994921	0.591412	0.993228	0.590406	0.988149	0.587387			0.986456	0.58638	0.982935	0.579671
												0.994918	0.591077	0.993224	0.59007	0.988142	0.587051			0.986448	0.586045	0.982925	0.579336
												0.994915	0.590741	0.99322	0.589735	0.988136	0.586716			0.986441	0.585709	0.982916	0.579
												0.994912	0.590406	0.993217	0.5894	0.988129	0.58638			0.986433	0.585374	0.983476	0.579
												0.99491	0.59007	0.993213	0.589064	0.988122	0.586045			0.986425	0.585039	0.983466	0.578665
												0.994907	0.589735	0.993209	0.588729	0.988115	0.585709			0.986418	0.584703	0.983457	0.578329
												0.994904	0.5894	0.993205	0.588393	0.988109	0.585374			0.98641	0.584368	0.983447	0.577994
												0.994901	0.589064	0.993201	0.588058	0.988102	0.585039			0.986402	0.584032	0.983438	0.577659
												0.994898	0.588729	0.993197	0.587722	0.988095	0.584703			0.986395	0.583697	0.983429	0.577323
												0.994895	0.588393	0.993193	0.587387	0.988088	0.584368			0.986387	0.583361	0.983419	0.576988
												0.994892	0.588058	0.99319	0.587051	0.988082	0.584032			0.986379	0.583026	0.98341	0.576652
												0.994889	0.587722	0.993186	0.586716	0.988075	0.583697			0.986371	0.58269	0.9834	0.576317
												0.994886	0.587387	0.993182	0.58638	0.988068	0.583361			0.986364	0.582355	0.983391	0.575981
												0.994883	0.587051	0.993178	0.586045	0.988061	0.583026			0.986356	0.582019	0.983381	0.575646
												0.994881	0.586716	0.993174	0.585709	0.988055	0.58269			0.986348	0.581684	0.983372	0.57531
												0.994878	0.58638	0.99317	0.585374	0.988048	0.582355			0.98634	0.581349	0.983362	0.574975
												0.994875	0.586045	0.993166	0.585039	0.988041	0.582019			0.986333	0.581013	0.983352	0.574639
												0.994872	0.585709	0.993162	0.584703	0.988034	0.581684			0.986325	0.580678	0.983343	0.574304
												0.994869	0.585374	0.993158	0.584368	0.988027	0.581349			0.986317	0.580342	0.983333	0.573968
												0.994866	0.585039	0.993155	0.584032	0.988021	0.581013			0.986309	0.580007	0.983324	0.573633
												0.994863	0.584703	0.993151	0.583697	0.988014	0.580678			0.986301	0.579671	0.983314	0.573298
												0.99486	0.584368	0.993147	0.583361	0.988007	0.580342			0.986294	0.579336	0.983305	0.572962
												0.994857	0.584032	0.993143	0.583026	0.988	0.580007			0.986286	0.579	0.983295	0.572627
												0.994854	0.583697	0.993139	0.58269	0.987993	0.579671			0.986278	0.578665	0.983285	0.572291
												0.994851	0.583361	0.993135	0.582355	0.987986	0.579336			0.98627	0.578329	0.983276	0.571956
												0.994848	0.583026	0.993131	0.582019	0.987979	0.579			0.986262	0.577994	0.983266	0.57162
												0.994845	0.58269	0.993127	0.581684	0.987973	0.578665			0.986254	0.577659	0.983256	0.571285
												0.994842	0.582355	0.993123	0.581349	0.987966	0.578329			0.986246	0.577323	0.983247	0.570949
												0.994839	0.582019	0.993119	0.581013	0.987959	0.577994			0.986239	0.576988	0.983237	0.570614
												0.994836	0.581684	0.993115	0.580678	0.987952	0.577659			0.986231	0.576652	0.983227	0.570278
												0.994834	0.581349	0.993111	0.580342	0.987945	0.577323			0.986223	0.576317	0.983218	0.569943
												0.994831	0.581013	0.993107	0.580007	0.987938	0.576988			0.986215	0.575981	0.983208	0.569608
												0.994828	0.580678	0.993103	0.579671	0.987931	0.576652			0.986207	0.575646	0.983198	0.569272
												0.994825	0.580342	0.993099	0.579336	0.987924	0.576317			0.986199	0.57531	0.983188	0.568937
												0.994822	0.580007	0.993096	0.579	0.987917	0.575981			0.986191	0.574975	0.983179	0.568601
												0.994819	0.579671	0.993092	0.578665	0.98791	0.575646			0.986183	0.574639	0.983169	0.568266
												0.994816	0.579336	0.993088	0.578329	0.987903	0.57531			0.986175	0.574304	0.983159	0.56793
												0.994813	0.579	0.993084	0.577994	0.987896	0.574975			0.986167	0.573968	0.983149	0.567595
												0.99481	0.578665	0.99308	0.577659	0.987889	0.574639			0.986159	0.573633	0.98314	0.567259
												0.994807	0.578329	0.993076	0.577323	0.987882	0.574304			0.986151	0.573298	0.98313	0.566924
												0.994804	0.577994	0.993072	0.576988	0.987875	0.573968			0.986143	0.572962	0.98312	0.566588
												0.994801	0.577659	0.993068	0.576652	0.987868	0.573633			0.986135	0.572627	0.98311	0.566253
												0.994798	0.577323	0.993064	0.576317	0.987861	0.573298			0.986127	0.572291	0.9831	0.565917
												0.994795	0.576988	0.993638	0.576317	0.987854	0.572962			0.986119	0.571956	0.98309	0.565582
												0.994792	0.576652	0.993634	0.575981	0.987847	0.572627			0.986111	0.57162	0.983081	0.565247
												0.994789	0.576317	0.993631	0.575646	0.98784	0.572291			0.986103	0.571285	0.983071	0.564911
												0.994786	0.575981	0.993627	0.57531	0.987833	0.571956			0.986095	0.570949	0.983061	0.564576
												0.994783	0.575646	0.993623	0.574975	0.987826	0.57162			0.986087	0.570614	0.983051	0.56424
												0.99478	0.57531	0.993619	0.574639	0.987819	0.571285			0.986659	0.570614	0.983041	0.563905
												0.994777	0.574975	0.993616	0.574304	0.987812	0.570949			0.986651	0.570278	0.983616	0.563905
												0.994774	0.574639	0.993612	0.573968	0.987805	0.570614			0.987224	0.570278	0.983607	0.563569
												0.99477	0.574304	0.993608	0.573633	0.987798	0.570278			0.987217	0.569943	0.983597	0.563234
												0.994767	0.573968	0.993605	0.573298	0.987791	0.569943			0.987209	0.569608	0.983587	0.562898
												0.994764	0.573633	0.993601	0.572962	0.987784	0.569608			0.987202	0.569272	0.983578	0.562563
												0.994761	0.573298	0.993597	0.572627	0.987776	0.569272			0.987194	0.568937	0.983568	0.562227
												0.994758	0.572962	0.993593	0.572291	0.987769	0.568937			0.987187	0.568601	0.983558	0.561892
												0.994755	0.572627	0.99359	0.571956	0.987762	0.568601			0.987179	0.568266	0.983549	0.561557
												0.994752	0.572291	0.993586	0.57162	0.987755	0.568266			0.987172	0.56793	0.983539	0.561221
												0.994749	0.571956	0.993582	0.571285	0.987748	0.56793			0.987165	0.567595	0.983529	0.560886
												0.994746	0.57162	0.993579	0.570949	0.987741	0.567595			0.987157	0.567259	0.98352	0.56055
												0.994743	0.571285	0.993575	0.570614	0.987734	0.567259			0.98715	0.566924	0.98351	0.560215
												0.99474	0.570949	0.993571	0.570278	0.987726	0.566924			0.987142	0.566588	0.9835	0.559879
												0.994737	0.570614	0.993567	0.569943	0.987719	0.566588			0.987135	0.566253	0.983491	0.559544
												0.994734	0.570278	0.993563	0.569608	0.987712	0.566253			0.987127	0.565917	0.983481	0.559208
												0.994731	0.569943	0.99356	0.569272	0.98829	0.566253			0.987119	0.565582	0.983471	0.558873
												0.994728	0.569608	0.993556	0.568937	0.988284	0.565917			0.987112	0.565247	0.983461	0.558537
												0.994725	0.569272	0.993552	0.568601	0.988277	0.565582			0.987104	0.564911	0.983452	0.558202
												0.994721	0.568937	0.993548	0.568266	0.98827	0.565247			0.987097	0.564576	0.983442	0.557866
												0.994718	0.568601	0.993545	0.56793	0.988263	0.564911			0.987089	0.56424	0.983432	0.557531
												0.994715	0.568266	0.993541	0.567595	0.988256	0.564576			0.987082	0.563905	0.983422	0.557196
												0.994712	0.56793	0.993537	0.567259	0.988249	0.56424			0.987074	0.563569	0.983412	0.55686
												0.994709	0.567595	0.993533	0.566924	0.988242	0.563905			0.987066	0.563234	0.983402	0.556525
												0.994706	0.567259	0.993529	0.566588	0.988235	0.563569			0.987059	0.562898	0.983393	0.556189
												0.994703	0.566924	0.993526	0.566253	0.988228	0.563234			0.987051	0.562563	0.983383	0.555854
												0.9947	0.566588	0.993522	0.565917	0.98881	0.563234			0.987044	0.562227	0.983373	0.555518
												0.994697	0.566253	0.993518	0.565582	0.988804	0.562898			0.987036	0.561892	0.983363	0.555183
												0.994693	0.565917	0.993514	0.565247	0.988797	0.562563			0.987028	0.561557	0.983353	0.554847
												0.99469	0.565582	0.99351	0.564911	0.988791	0.562227			0.987021	0.561221	0.983343	0.554512
												0.994687	0.565247	0.993506	0.564576	0.988784	0.561892			0.987013	0.560886	0.983333	0.554176
												0.994684	0.564911	0.993503	0.56424	0.988777	0.561557			0.987005	0.56055	0.983323	0.553841
												0.994681	0.564576	0.993499	0.563905	0.988771	0.561221			0.986998	0.560215	0.983313	0.553506
												0.994678	0.56424	0.993495	0.563569	0.988764	0.560886			0.98699	0.559879	0.983304	0.55317
												0.994675	0.563905	0.993491	0.563234	0.988757	0.56055			0.986982	0.559544	0.983294	0.552835
												0.994671	0.563569	0.993487	0.562898	0.988751	0.560215			0.986975	0.559208	0.983284	0.552499
												0.994668	0.563234	0.993483	0.562563	0.988744	0.559879			0.986967	0.558873	0.983274	0.552164
												0.994665	0.562898	0.99348	0.562227	0.988737	0.559544			0.986959	0.558537	0.983264	0.551828
												0.994662	0.562563	0.993476	0.561892	0.988731	0.559208			0.986951	0.558202	0.983254	0.551493
												0.994659	0.562227	0.993472	0.561557	0.988724	0.558873			0.986944	0.557866	0.983244	0.551157
												0.994656	0.561892	0.993468	0.561221	0.988717	0.558537			0.986936	0.557531	0.983234	0.550822
												0.994652	0.561557	0.993464	0.560886	0.988711	0.558202			0.986928	0.557196	0.983223	0.550486
												0.994649	0.561221	0.99346	0.56055	0.988704	0.557866			0.98692	0.55686	0.983213	0.550151
												0.994646	0.560886	0.993456	0.560215	0.988697	0.557531			0.986913	0.556525	0.983203	0.549815
												0.994643	0.56055	0.993452	0.559879	0.98869	0.557196			0.986905	0.556189	0.983193	0.54948
												0.99464	0.560215	0.993448	0.559544	0.988684	0.55686			0.986897	0.555854	0.983183	0.549145
												0.994636	0.559879	0.993445	0.559208	0.988677	0.556525			0.986889	0.555518	0.983173	0.548809
												0.994633	0.559544	0.993441	0.558873	0.98867	0.556189			0.986881	0.555183	0.983163	0.548474
												0.99463	0.559208	0.993437	0.558537	0.988663	0.555854			0.986874	0.554847	0.983153	0.548138
												0.994627	0.558873	0.993433	0.558202	0.988657	0.555518			0.986866	0.554512	0.983143	0.547803
												0.994624	0.558537	0.993429	0.557866	0.98865	0.555183			0.986858	0.554176	0.983133	0.547467
												0.99462	0.558202	0.993425	0.557531	0.988643	0.554847			0.98685	0.553841	0.983122	0.547132
												0.994617	0.557866	0.993421	0.557196	0.988636	0.554512			0.986842	0.553506	0.983112	0.546796
												0.994614	0.557531	0.993417	0.55686	0.98863	0.554176			0.986834	0.55317	0.983102	0.546461
												0.994611	0.557196	0.993413	0.556525	0.988623	0.553841			0.986826	0.552835	0.983092	0.546125
												0.994608	0.55686	0.993409	0.556189	0.988616	0.553506			0.986818	0.552499	0.983082	0.54579
												0.994604	0.556525	0.993405	0.555854	0.989209	0.553506			0.986811	0.552164	0.983071	0.545455
												0.994601	0.556189	0.993401	0.555518	0.989202	0.55317			0.986803	0.551828	0.983061	0.545119
												0.994598	0.555854	0.993397	0.555183	0.989196	0.552835			0.986795	0.551493	0.983051	0.544784
												0.994595	0.555518	0.993393	0.554847	0.989189	0.552499			0.986787	0.551157	0.983041	0.544448
												0.994591	0.555183	0.993389	0.554512	0.989183	0.552164			0.986779	0.550822	0.98303	0.544113
												0.994588	0.554847	0.993385	0.554176	0.989176	0.551828			0.986771	0.550486	0.98302	0.543777
												0.994585	0.554512	0.993381	0.553841	0.98917	0.551493			0.986763	0.550151	0.98301	0.543442
												0.994582	0.554176	0.993377	0.553506	0.989163	0.551157			0.986755	0.549815	0.982999	0.543106
												0.994578	0.553841	0.993373	0.55317	0.989157	0.550822			0.986747	0.54948	0.982989	0.542771
												0.994575	0.553506	0.993972	0.55317	0.98915	0.550486			0.986739	0.549145	0.982979	0.542435
												0.994572	0.55317	0.993969	0.552835	0.989144	0.550151			0.986731	0.548809	0.982968	0.5421
												0.994568	0.552835	0.993965	0.552499	0.989137	0.549815			0.986723	0.548474	0.982958	0.541765
												0.994565	0.552499	0.993961	0.552164	0.98913	0.54948			0.986715	0.548138	0.982948	0.541429
												0.994562	0.552164	0.993958	0.551828	0.989124	0.549145			0.986707	0.547803	0.982937	0.541094
												0.994559	0.551828	0.993954	0.551493	0.989117	0.548809			0.986699	0.547467	0.982927	0.540758
												0.994555	0.551493	0.99395	0.551157	0.989111	0.548474			0.986691	0.547132	0.982916	0.540423
												0.994552	0.551157	0.993947	0.550822	0.989104	0.548138			0.986683	0.546796	0.982906	0.540087
												0.994549	0.550822	0.993943	0.550486	0.989098	0.547803			0.986675	0.546461	0.983506	0.540087
												0.994545	0.550486	0.993939	0.550151	0.989091	0.547467			0.986667	0.546125	0.983496	0.539752
												0.994542	0.550151	0.993936	0.549815	0.989084	0.547132			0.986659	0.54579	0.983486	0.539416
												0.994539	0.549815	0.993932	0.54948	0.989078	0.546796			0.98665	0.545455	0.983476	0.539081
												0.994536	0.54948	0.993928	0.549145	0.989071	0.546461			0.986642	0.545119	0.983466	0.538745
												0.994532	0.549145	0.993925	0.548809	0.989064	0.546125			0.986634	0.544784	0.983456	0.53841
												0.994529	0.548809	0.993921	0.548474	0.989058	0.54579			0.987234	0.544784	0.983446	0.538074
												0.994526	0.548474	0.993917	0.548138	0.989051	0.545455			0.987226	0.544448	0.983436	0.537739
												0.994522	0.548138	0.993914	0.547803	0.989044	0.545119			0.987219	0.544113	0.983425	0.537404
												0.994519	0.547803	0.99391	0.547467	0.989038	0.544784			0.987211	0.543777	0.983415	0.537068
												0.994516	0.547467	0.993906	0.547132	0.989031	0.544448			0.987203	0.543442	0.983405	0.536733
												0.994512	0.547132	0.993902	0.546796	0.989024	0.544113			0.987195	0.543106	0.983395	0.536397
												0.994509	0.546796	0.993899	0.546461	0.989018	0.543777			0.987187	0.542771	0.983385	0.536062
												0.994505	0.546461	0.993895	0.546125	0.989011	0.543442			0.987179	0.542435	0.983374	0.535726
												0.994502	0.546125	0.993891	0.54579	0.989004	0.543106			0.987172	0.5421	0.983364	0.535391
												0.994499	0.54579	0.993888	0.545455	0.988998	0.542771			0.987164	0.541765	0.983354	0.535055
												0.994495	0.545455	0.993884	0.545119	0.989602	0.542771			0.987156	0.541429	0.983344	0.53472
												0.994492	0.545119	0.99388	0.544784	0.989596	0.542435			0.987148	0.541094	0.983333	0.534384
												0.994489	0.544784	0.994489	0.544784	0.98959	0.5421			0.987753	0.541094	0.983323	0.534049
												0.994485	0.544448	0.994485	0.544448	0.989583	0.541765			0.987745	0.540758	0.983313	0.533714
												0.994482	0.544113	0.994482	0.544113	0.989577	0.541429			0.987738	0.540423	0.983302	0.533378
												0.994479	0.543777	0.994479	0.543777	0.989571	0.541094			0.98773	0.540087	0.983292	0.533043
												0.994475	0.543442	0.994475	0.543442	0.989564	0.540758			0.988336	0.540087	0.983282	0.532707
												0.994472	0.543106	0.994472	0.543106	0.989558	0.540423			0.988329	0.539752	0.983271	0.532372
												0.994468	0.542771	0.994468	0.542771	0.989551	0.540087			0.988322	0.539416	0.983261	0.532036
												0.994465	0.542435	0.994465	0.542435	0.989545	0.539752			0.988315	0.539081	0.983251	0.531701
												0.994462	0.5421	0.994462	0.5421	0.989538	0.539416			0.988308	0.538745	0.98324	0.531365
												0.994458	0.541765	0.994458	0.541765	0.989532	0.539081			0.9883	0.53841	0.98323	0.53103
												0.994455	0.541429	0.994455	0.541429	0.989526	0.538745			0.988293	0.538074	0.983219	0.530694
												0.994451	0.541094	0.994451	0.541094	0.989519	0.53841			0.988286	0.537739	0.983209	0.530359
												0.994448	0.540758	0.994448	0.540758	0.989513	0.538074			0.988279	0.537404	0.983199	0.530023
												0.994444	0.540423	0.994444	0.540423	0.989506	0.537739			0.988272	0.537068	0.983188	0.529688
												0.994441	0.540087	0.994441	0.540087	0.9895	0.537404			0.988264	0.536733	0.983178	0.529353
												0.994438	0.539752	0.994438	0.539752	0.989493	0.537068			0.988257	0.536397	0.983167	0.529017
												0.994434	0.539416	0.994434	0.539416	0.989487	0.536733			0.98825	0.536062	0.983157	0.528682
												0.994431	0.539081	0.994431	0.539081	0.98948	0.536397			0.988243	0.535726	0.983146	0.528346
												0.994427	0.538745	0.994427	0.538745	0.989474	0.536062			0.988235	0.535391	0.983136	0.528011
												0.994424	0.53841	0.994424	0.53841	0.989467	0.535726			0.988228	0.535055	0.983125	0.527675
												0.99442	0.538074	0.99442	0.538074	0.989461	0.535391			0.988221	0.53472	0.983114	0.52734
												0.994417	0.537739	0.994417	0.537739	0.989454	0.535055			0.988213	0.534384	0.983104	0.527004
												0.994413	0.537404	0.994413	0.537404	0.989448	0.53472			0.988206	0.534049	0.983093	0.526669
												0.99441	0.537068	0.99441	0.537068	0.989441	0.534384			0.988199	0.533714	0.983083	0.526333
												0.994406	0.536733	0.994406	0.536733	0.989434	0.534049			0.988191	0.533378	0.983072	0.525998
												0.994403	0.536397	0.994403	0.536397	0.989428	0.533714			0.988184	0.533043	0.983061	0.525663
												0.9944	0.536062	0.9944	0.536062	0.989421	0.533378			0.988177	0.532707	0.983051	0.525327
												0.994396	0.535726	0.994396	0.535726	0.989415	0.533043			0.988169	0.532372	0.98304	0.524992
												0.994393	0.535391	0.994393	0.535391	0.989408	0.532707			0.988162	0.532036	0.98303	0.524656
												0.994389	0.535055	0.994389	0.535055	0.989401	0.532372			0.988155	0.531701	0.983019	0.524321
												0.994386	0.53472	0.994386	0.53472	0.989395	0.532036			0.988147	0.531365	0.983008	0.523985
												0.994382	0.534384	0.994382	0.534384	0.989388	0.531701			0.98814	0.53103	0.982997	0.52365
												0.994379	0.534049	0.994379	0.534049	0.989382	0.531365			0.988132	0.530694	0.982987	0.523314
												0.994375	0.533714	0.994375	0.533714	0.989375	0.53103			0.988125	0.530359	0.982976	0.522979
												0.994371	0.533378	0.994371	0.533378	0.989368	0.530694			0.988118	0.530023	0.982965	0.522643
												0.994368	0.533043	0.994368	0.533043	0.989362	0.530359			0.98811	0.529688	0.982955	0.522308
												0.994364	0.532707	0.994364	0.532707	0.989355	0.530023			0.988103	0.529353	0.982944	0.521972
												0.994361	0.532372	0.994361	0.532372	0.989348	0.529688			0.988095	0.529017	0.982933	0.521637
												0.994357	0.532036	0.994357	0.532036	0.989342	0.529353			0.988088	0.528682	0.982922	0.521302
												0.994354	0.531701	0.994354	0.531701	0.989335	0.529017			0.98808	0.528346	0.982911	0.520966
												0.99435	0.531365	0.99435	0.531365	0.989328	0.528682			0.988073	0.528011	0.982901	0.520631
												0.994347	0.53103	0.994347	0.53103	0.989322	0.528346			0.988065	0.527675	0.98289	0.520295
												0.994343	0.530694	0.994343	0.530694	0.989315	0.528011			0.988058	0.52734	0.982879	0.51996
												0.99434	0.530359	0.99434	0.530359	0.989308	0.527675			0.988679	0.52734	0.982868	0.519624
												0.994336	0.530023	0.994336	0.530023	0.989301	0.52734			0.988672	0.527004	0.982857	0.519289
												0.994332	0.529688	0.994332	0.529688	0.989295	0.527004			0.988665	0.526669	0.982846	0.518953
												0.994329	0.529353	0.994329	0.529353	0.989918	0.527004			0.988658	0.526333	0.982835	0.518618
												0.994325	0.529017	0.994325	0.529017	0.989912	0.526669			0.988651	0.525998	0.982824	0.518282
												0.994322	0.528682	0.994322	0.528682	0.989905	0.526333			0.988644	0.525663	0.982813	0.517947
												0.994318	0.528346	0.994318	0.528346	0.989899	0.525998			0.988636	0.525327	0.982803	0.517612
												0.994315	0.528011	0.994315	0.528011	0.990524	0.525998			0.988629	0.524992	0.982792	0.517276
												0.994311	0.527675	0.994311	0.527675	0.990518	0.525663			0.988622	0.524656	0.982781	0.516941
												0.994307	0.52734	0.994307	0.52734	0.990512	0.525327			0.988615	0.524321	0.98277	0.516605
												0.994304	0.527004	0.994304	0.527004	0.990506	0.524992			0.988608	0.523985	0.982759	0.51627
												0.9943	0.526669	0.9943	0.526669	0.9905	0.524656			0.9886	0.52365	0.982748	0.515934
												0.994297	0.526333	0.994297	0.526333	0.990494	0.524321			0.988593	0.523314	0.982737	0.515599
												0.994293	0.525998	0.994293	0.525998	0.990488	0.523985			0.988586	0.522979	0.982726	0.515263
												0.994289	0.525663	0.994289	0.525663	0.990482	0.52365			0.988579	0.522643	0.982714	0.514928
												0.994286	0.525327	0.994286	0.525327	0.990476	0.523314			0.988571	0.522308	0.982703	0.514592
												0.994282	0.524992	0.994282	0.524992	0.99047	0.522979			0.988564	0.521972	0.982692	0.514257
												0.994278	0.524656	0.994278	0.524656	0.990464	0.522643			0.988557	0.521637	0.982681	0.513922
												0.994275	0.524321	0.994275	0.524321	0.990458	0.522308			0.98855	0.521302	0.98267	0.513586
												0.994271	0.523985	0.994271	0.523985	0.990452	0.521972			0.988542	0.520966	0.982659	0.513251
												0.994268	0.52365	0.994268	0.52365	0.990446	0.521637			0.988535	0.520631	0.982648	0.512915
												0.994264	0.523314	0.994264	0.523314	0.99044	0.521302			0.988528	0.520295	0.982637	0.51258
												0.99426	0.522979	0.99426	0.522979	0.990434	0.520966			0.98852	0.51996	0.982625	0.512244
												0.994257	0.522643	0.994257	0.522643	0.990428	0.520631			0.988513	0.519624	0.982614	0.511909
												0.994253	0.522308	0.994253	0.522308	0.990421	0.520295			0.988506	0.519289	0.982603	0.511573
												0.994249	0.521972	0.994249	0.521972	0.990415	0.51996			0.988498	0.518953	0.982592	0.511238
												0.994246	0.521637	0.994246	0.521637	0.990409	0.519624			0.988491	0.518618	0.982581	0.510902
												0.994242	0.521302	0.994242	0.521302	0.990403	0.519289			0.988484	0.518282	0.982569	0.510567
												0.994238	0.520966	0.994238	0.520966	0.990397	0.518953			0.988476	0.517947	0.982558	0.510231
												0.994234	0.520631	0.994234	0.520631	0.990391	0.518618			0.988469	0.517612	0.982547	0.509896
												0.994231	0.520295	0.994231	0.520295	0.990385	0.518282			0.988462	0.517276	0.982536	0.509561
												0.994227	0.51996	0.994227	0.51996	0.990378	0.517947			0.988454	0.516941	0.982524	0.509225
												0.994223	0.519624	0.994223	0.519624	0.990372	0.517612			0.988447	0.516605	0.982513	0.50889
												0.99422	0.519289	0.99422	0.519289	0.990366	0.517276			0.988439	0.51627	0.982502	0.508554
												0.994216	0.518953	0.994216	0.518953	0.99036	0.516941			0.988432	0.515934	0.98249	0.508219
												0.994212	0.518618	0.994212	0.518618	0.990354	0.516605			0.988424	0.515599	0.982479	0.507883
												0.994208	0.518282	0.994208	0.518282	0.990347	0.51627			0.988417	0.515263	0.982468	0.507548
												0.994205	0.517947	0.994205	0.517947	0.990341	0.515934			0.98841	0.514928	0.982456	0.507212
												0.994201	0.517612	0.994201	0.517612	0.990335	0.515599			0.988402	0.514592	0.982445	0.506877
												0.994197	0.517276	0.994197	0.517276	0.990329	0.515263			0.988395	0.514257	0.982433	0.506541
												0.994194	0.516941	0.994194	0.516941	0.990323	0.514928			0.988387	0.513922	0.982422	0.506206
												0.99419	0.516605	0.99419	0.516605	0.990316	0.514592			0.98838	0.513586	0.98241	0.505871
												0.994186	0.51627	0.994186	0.51627	0.99031	0.514257			0.988372	0.513251	0.982399	0.505535
												0.994182	0.515934	0.994182	0.515934	0.990304	0.513922			0.988365	0.512915	0.982387	0.5052
												0.994179	0.515599	0.994179	0.515599	0.990298	0.513586			0.988357	0.51258	0.983029	0.5052
												0.994175	0.515263	0.994175	0.515263	0.990939	0.513586			0.98835	0.512244	0.983018	0.504864
												0.994171	0.514928	0.994171	0.514928	0.990933	0.513251			0.988342	0.511909	0.983007	0.504529
												0.994167	0.514592	0.994167	0.514592	0.990927	0.512915			0.988334	0.511573	0.982995	0.504193
												0.994163	0.514257	0.994163	0.514257	0.990921	0.51258			0.988327	0.511238	0.982984	0.503858
												0.99416	0.513922	0.99416	0.513922	0.990915	0.512244			0.988319	0.510902	0.982973	0.503522
												0.994156	0.513586	0.994156	0.513586	0.990909	0.511909			0.988312	0.510567	0.982962	0.503187
												0.994152	0.513251	0.994152	0.513251	0.990903	0.511573			0.988304	0.510231	0.982951	0.502851
												0.994148	0.512915	0.994148	0.512915	0.990897	0.511238			0.988296	0.509896	0.98294	0.502516
												0.994144	0.51258	0.994144	0.51258	0.990891	0.510902			0.988289	0.509561	0.982928	0.50218
												0.994141	0.512244	0.994141	0.512244	0.990885	0.510567			0.988281	0.509225	0.982917	0.501845
												0.994137	0.511909	0.994137	0.511909	0.990879	0.510231			0.988274	0.50889	0.982906	0.50151
												0.994133	0.511573	0.994133	0.511573	0.990874	0.509896			0.988266	0.508554	0.982895	0.501174
												0.994129	0.511238	0.994129	0.511238	0.990868	0.509561			0.988258	0.508219	0.982883	0.500839
												0.994125	0.510902	0.994125	0.510902	0.990862	0.509225			0.988251	0.507883	0.982872	0.500503
												0.994121	0.510567	0.994121	0.510567	0.990856	0.50889			0.988243	0.507548	0.982861	0.500168
												0.994118	0.510231	0.994118	0.510231	0.99085	0.508554			0.988235	0.507212	0.98285	0.499832
												0.994114	0.509896	0.994114	0.509896	0.990844	0.508219			0.988228	0.506877	0.982838	0.499497
												0.99411	0.509561	0.99411	0.509561	0.991492	0.508219			0.98822	0.506541	0.982827	0.499161
												0.994106	0.509225	0.994106	0.509225	0.991487	0.507883			0.988212	0.506206	0.982816	0.498826
												0.994102	0.50889	0.994102	0.50889	0.991481	0.507548			0.988204	0.505871	0.982804	0.49849
												0.994098	0.508554	0.994098	0.508554	0.991475	0.507212			0.988197	0.505535	0.982793	0.498155
												0.994751	0.508554	0.994094	0.508219	0.99147	0.506877			0.988189	0.5052	0.982781	0.49782
												0.994747	0.508219	0.994091	0.507883	0.991464	0.506541			0.988181	0.504864	0.98277	0.497484
												0.994744	0.507883	0.994087	0.507548	0.991459	0.506206			0.988173	0.504529	0.982759	0.497149
												0.99474	0.507548	0.99474	0.507548	0.991453	0.505871			0.988166	0.504193	0.982747	0.496813
												0.994737	0.507212	0.994737	0.507212	0.991447	0.505535			0.988158	0.503858	0.982736	0.496478
												0.994733	0.506877	0.994733	0.506877	0.991442	0.5052			0.98815	0.503522	0.982724	0.496142
												0.99473	0.506541	0.99473	0.506541	0.991436	0.504864			0.988142	0.503187	0.982713	0.495807
												0.994726	0.506206	0.994726	0.506206	0.99143	0.504529			0.988134	0.502851	0.982701	0.495471
												0.994723	0.505871	0.994723	0.505871	0.991425	0.504193			0.988127	0.502516	0.98269	0.495136
												0.994719	0.505535	0.994719	0.505535	0.991419	0.503858			0.988119	0.50218	0.982678	0.4948
												0.994716	0.5052	0.994716	0.5052	0.991413	0.503522			0.988111	0.501845	0.982667	0.494465
												0.994712	0.504864	0.994712	0.504864	0.991408	0.503187			0.988103	0.50151	0.982655	0.494129
												0.994709	0.504529	0.994709	0.504529	0.991402	0.502851			0.988095	0.501174	0.982644	0.493794
												0.994705	0.504193	0.994705	0.504193	0.991396	0.502516			0.988087	0.500839	0.982632	0.493459
												0.994702	0.503858	0.994702	0.503858	0.991391	0.50218			0.988079	0.500503	0.98262	0.493123
												0.994698	0.503522	0.994698	0.503522	0.991385	0.501845			0.988072	0.500168	0.982609	0.492788
												0.994695	0.503187	0.994695	0.503187	0.991379	0.50151			0.988064	0.499832	0.982597	0.492452
												0.994691	0.502851	0.994691	0.502851	0.991374	0.501174			0.988056	0.499497	0.982585	0.492117
[truncated: 1,507 more rows]

## Sheet: Table3
Table3: Precision and recall of TCGA Validation dataset presented in Fig. 2D
Patient ID	Precision		Sensitivity
	IMAPR (w/o stacking model)	IMAPR	IMAPR (w/o stacking model)	IMAPR
Patient 1	0.909091	0.954955	0.56701	0.546392
Patient 2	0.949153	0.973214	0.783217	0.762238
Patient 3	0.827586	0.96	0.727273	0.727273
Patient 4	0.814815	0.90411	0.66	0.66
Patient 5	0.8	0.875	0.590909	0.556818
Patient 6	0.884956	0.915888	0.621118	0.608696
Patient 7	0.835294	0.897436	0.739583	0.729167
Patient 8	0.813433	0.929204	0.721854	0.695364
Patient 9	0.858974	0.943662	0.705263	0.705263
Patient 10	0.93578	0.971154	0.689189	0.682432
Patient 11	0.952381	0.979592	0.70922	0.680851
Patient 12	0.8	0.952381	0.631579	0.631579
Patient 13	0.875	0.959184	0.644737	0.618421
Patient 14	0.87234	0.931818	0.719298	0.719298
Patient 15	0.891566	0.986111	0.666667	0.63964
Patient 16	0.826923	0.933333	0.728814	0.711864
Patient 17	0.84127	0.913793	0.646341	0.646341
Patient 18	0.95	0.978261	0.703704	0.666667
Patient 19	0.76	0.875	0.603175	0.555556
Patient 20	0.836066	0.925926	0.579545	0.568182
Patient 21	0.666667	0.823529	0.636364	0.636364
Patient 22	0.819672	0.961538	0.675676	0.675676
Patient 23	0.905983	0.990385	0.658385	0.639752
Patient 24	0.923077	0.959184	0.657534	0.643836
Patient 25	0.821429	0.88	0.657143	0.628571
Patient 26	0.633333	0.826087	0.703704	0.703704
Patient 27	0.774194	0.851852	0.666667	0.638889
Patient 28	0.888889	1	0.571429	0.571429
Patient 29	0.657143	0.846154	0.766667	0.733333
Patient 30	0.859649	0.98	0.680556	0.680556
Patient 31	0.938144	0.967391	0.497268	0.486339
Patient 32	0.784314	0.869565	0.56338	0.56338
Patient 33	0.865385	0.953488	0.75	0.683333
Patient 34	0.818182	0.916667	0.703125	0.6875
Patient 35	0.666667	0.928571	0.666667	0.619048
Patient 36	0.863636	1	0.703704	0.703704
Patient 37	0.647059	0.807692	0.6875	0.65625
Patient 38	0.692308	0.833333	0.72	0.6
Patient 39	0.967033	0.994083	0.580858	0.554455
Patient 40	0.873239	0.983607	0.775	0.75
Patient 41	0.551724	0.8	0.727273	0.727273
Patient 42	0.830508	0.96	0.620253	0.607595
Patient 43	0.893617	1	0.6	0.571429
Patient 44	0.75	0.846154	0.568966	0.568966
Patient 45	0.64	0.8	0.5	0.516129
Patient 46	0.0833333	0.166667	0.333333	0.333333
Patient 47	0.671875	0.781818	0.505882	0.505882
Patient 48	0.974359	0.986842	0.737864	0.728155
Patient 49	0.922222	0.987952	0.790476	0.780952
Patient 50	0.681818	0.823529	0.625	0.636364
Patient 51	0.461538	1	0.352941	0.375
Patient 52	0.636364	0.769231	0.75	0.714286
Patient 53	0.873418	0.929577	0.633028	0.605505
Patient 54	0.918699	0.982609	0.710692	0.710692
Patient 55	0.8125	0.926829	0.795918	0.77551

## Sheet: Table4
Table4: False discovery rate of the RNA-SMs for each type of allele substitution in TCGA validation dataset presented in Fig. 2E
Patient ID	IMAPR (w/o stacking model) (%)						IMAPR (%)
	C>T	C>G	C>A	T>G	T>C	T>A	C>T	C>G	C>A	T>G	T>C	T>A
Patient 1	11.1111	0	2.94118	25	38.4615	0	11.1111	0	2.94118	0	0	0
Patient 2	5.88235	3.0303	3.125	0	15.3846	0	5.88235	3.125	0	0	0	0
Patient 3	10.5263	8.33333	6.25	0	50	100	0	8.33333	0	0	16.6667	0
Patient 4	36	0	6.89655	0	27.2727	0	15.7895	0	6.89655	0	20	0
Patient 5	31.8182	25	11.7647	0	15.3846	12.5	25	25	6.25	0	0	0
Patient 6	22.2222	0	5	0	23.5294	0	18.1818	0	5	0	13.3333	0
Patient 7	21.4286	4.7619	0	0	50	0	15.3846	5	0	0	20	0
Patient 8	6.52174	0	6.25	0	70.3704	16.6667	4.54545	0	3.33333	0	41.6667	0
Patient 9	10.8108	0	15.7895	0	50	0	8.33333	0	0	0	20	0
Patient 10	14.7059	5.88235	0	0	6.66667	0	6.45161	5.88235	0	0	0	0
Patient 11	15.7895	5.55556	3.125	0	0	0	5.88235	0	3.125	0	0	0
Patient 12	30	0	7.14286	50	30	16.6667	12.5	0	7.14286	0	0	0
Patient 13	17.6471	0	0	50	16.6667	12.5	6.66667	0	0	0	10	0
Patient 14	26.3158	0	0	25	0	0	17.6471	0	0	0	0	0
Patient 15	4	0	0	0	41.1765	14.2857	0	0	0	0	10	0
Patient 16	20	0	12.5	0	30.7692	0	6.25	0	0	0	18.1818	0
Patient 17	30.7692	16.6667	0	0	16.6667	0	18.1818	0	0	0	16.6667	0
Patient 18	3.84615	0	10	0	25	16.6667	2.17391	0	10	0	0	0
Patient 19	28.5714	25	7.69231	0	60	20	17.6471	33.3333	8.33333	0	0	0
Patient 20	12.5	20	0	50	33.3333	33.3333	9.09091	11.1111	0	0	0	33.3333
Patient 21	20	25	33.3333	0	60	33.3333	20	0	33.3333	0	0	33.3333
Patient 22	10	10	0	0	41.1765	11.1111	5.26316	0	0	0	9.09091	0
Patient 23	8.10811	0	0	40	27.7778	11.1111	0	0	0	0	7.69231	0
Patient 24	11.5385	0	11.1111	0	0	0	4.16667	0	11.1111	0	0	0
Patient 25	13.3333	16.6667	33.3333	0	33.3333	0	0	16.6667	33.3333	0	50	0
Patient 26	28.5714	20	40	0	80	0	9.09091	0	25	0	66.6667	0
Patient 27	13.0435	0	50	0	60	0	13.0435	0	0	0	50	0
Patient 28	0	33.3333	0	0	33.3333	0	0	0	0	0	0	0
Patient 29	36.3636	25	0	25	62.5	20	0	25	0	25	40	0
Patient 30	14.2857	0	20	50	0	0	3.22581	0	0	0	0	0
Patient 31	9.61538	0	12.5	0	0	0	6.12245	0	0	0	0	0
Patient 32	25	0	16.6667	0	25	50	19.2308	0	16.6667	0	0	0
Patient 33	0	6.25	0	33.3333	71.4286	0	0	6.25	0	50	0	0
Patient 34	19.0476	0	0	20	50	9.09091	10.5263	0	0	0	40	0
Patient 35	33.3333	0	0	0	75	0	12.5	0	0	0	0	0
Patient 36	15.3846	0	0	0	25	0	0	0	0	0	0	0
Patient 37	28	66.6667	0	0	33.3333	100	15	50	0	0	0	100
Patient 38	13.3333	0	100	0	66.6667	33.3333	0	0	100	0	50	0
Patient 39	3.94737	0	0	100	50	100	1.49254	0	0	0	0	0
Patient 40	15.7895	6.25	0	0	14.2857	0	3.0303	0	0	0	0	0
Patient 41	43.75	25	60	0	50	50	18.1818	25	33.3333	0	0	0
Patient 42	12.5	10	33.3333	100	20	33.3333	0	10	33.3333	0	0	0
Patient 43	12.5	11.1111	0	0	20	0	0	0	0	0	0	0
Patient 44	14.2857	16.6667	66.6667	0	80	0	7.69231	16.6667	66.6667	0	50	0
Patient 45	37.5	33.3333	0	50	50	0	23.0769	33.3333	0	0	0	0
Patient 46	85.7143	0	100	100	100	0	80	0	100	0	0	0
Patient 47	28.2609	12.5	50	0	66.6667	100	21.4286	12.5	33.3333	0	0	100
Patient 48	0	0	0	100	20	0	0	0	0	0	20	0
Patient 49	10.5263	0	0	0	27.2727	0	2.85714	0	0	0	0	0
Patient 50	21.7391	0	33.3333	0	87.5	0	11.1111	0	33.3333	0	66.6667	0
Patient 51	66.6667	50	0	0	75	100	0	0	0	0	0	0
Patient 52	46.1538	100	0	0	50	0	36.3636	0	0	0	33.3333	0
Patient 53	12.9032	5.55556	25	50	12.5	0	10	0	25	0	0	0
Patient 54	7.69231	0	3.7037	0	50	0	2.04082	0	0	0	16.6667	0
Patient 55	26.6667	0	11.1111	100	14.2857	0	15.3846	0	0	0	8.33333	0

## Sheet: Table5
Table5: Percentages of allele substitution for base transition types across tumors in TCGA validation dataset presented in Fig. 2F
Patient ID	Preprocessed data (%)						DNA-SMs (%)						RNA-SMs (%)
	C>T	C>G	C>A	T>G	T>C	T>A	C>T	C>G	C>A	T>G	T>C	T>A	C>T	C>G	C>A	T>G	T>C	T>A
Patient 1	22.8431	13.1615	10.8223	13.4503	25.37	14.3528	32.4324	25.2252	30.6306	2.7027	4.5045	4.5045	31.4917	25.9669	29.8343	2.76243	6.07735	3.8674
Patient 2	21.7169	14.0135	11.4607	15.4517	22.3461	15.0112	30.3571	28.5714	26.7857	2.67857	8.92857	2.67857	30.4964	25.5319	28.3688	2.12766	11.3475	2.12766
Patient 3	21.3229	11.8538	11.5663	14.0142	26.6676	14.5753	34	24	30	0	12	0	38.4615	21.5385	29.2308	1.53846	9.23077	0
Patient 4	20.7544	11.1491	12.8779	13.9595	26.7172	14.5419	26.3889	8.33333	40.2778	2.77778	13.8889	8.33333	28.2609	9.78261	33.6957	2.17391	15.2174	10.8696
Patient 5	20.9181	12.2875	12.9841	14.0568	25.3344	14.4191	35.7143	7.14286	28.5714	1.78571	14.2857	12.5	27.0588	7.05882	37.6471	2.35294	15.2941	10.5882
Patient 6	21.8165	12.4151	12.2558	13.3712	25.5577	14.5836	31.1321	19.8113	18.8679	2.83019	14.1509	13.2075	26.6234	20.1299	28.5714	2.5974	11.6883	10.3896
Patient 7	21.2218	11.651	11.2707	13.9331	27.3694	14.5541	50	25.641	12.8205	1.28205	6.41026	3.84615	42.6966	28.0899	13.4832	3.37079	8.98876	3.37079
Patient 8	20.8181	11.356	12.2642	13.1258	27.5091	14.9267	38.938	17.6991	26.5487	1.76991	10.6195	4.42478	38.6207	17.2414	28.2759	2.75862	6.2069	6.89655
Patient 9	20.0984	11.9284	13.243	14.1786	25.3891	15.1625	50.7042	12.6761	22.5352	2.8169	7.04225	4.22535	44.4444	12.2222	25.5556	2.22222	8.88889	6.66667
Patient 10	22.0617	12.2161	11.5398	13.0562	26.3117	14.8146	30.0971	16.5049	24.2718	2.91262	12.6214	13.5922	31.6177	16.9118	22.7941	3.67647	13.9706	11.0294
Patient 11	22.614	12.6699	12.3981	13.8553	22.2063	16.2564	17.3469	17.3469	32.6531	4.08163	13.2653	15.3061	19.1177	19.1177	30.8823	2.94118	14.7059	13.2353
Patient 12	20.3154	12.7889	12.6718	15.4591	24.4769	14.288	25.3968	20.6349	22.2222	1.5873	22.2222	7.93651	23.3333	23.3333	22.2222	3.33333	18.8889	8.88889
Patient 13	21.4575	11.9355	11.5073	13.9443	26.3703	14.7851	31.25	6.25	27.0833	2.08333	20.8333	12.5	31.4286	8.57143	30	2.85714	15.7143	11.4286
Patient 14	22.3783	12.2218	11.3838	14.0669	23.5379	16.4113	39.5349	9.30233	20.9302	6.97674	13.9535	9.30233	33.3333	7.40741	20.3704	7.40741	20.3704	11.1111
Patient 15	22.2591	13.2243	11.9667	13.9495	23.0923	15.5081	30.5556	23.6111	22.2222	1.38889	13.8889	8.33333	31.4286	22.8571	20.9524	1.90476	12.381	10.4762
Patient 16	21.1897	11.6046	11.868	13.0826	27.2188	15.0362	35.5556	13.3333	15.5556	2.22222	24.4444	8.88889	38.5965	12.2807	19.2982	1.75439	17.5439	10.5263
Patient 17	24.2929	12.8595	11.2023	13.7519	22.5878	15.3056	37.931	8.62069	27.5862	1.72414	10.3448	13.7931	32	9.33333	29.3333	2.66667	13.3333	13.3333
Patient 18	21.987	12.1632	11.0305	13.6142	26.3251	14.8801	50	30.4348	10.8696	0	3.26087	5.43478	50.7576	28.7879	12.8788	0	2.27273	5.30303
Patient 19	21.259	12.1167	10.6966	13.9254	26.3812	15.621	42.5	7.5	30	5	5	10	38.983	8.47458	25.4237	5.08475	10.1695	11.8644
Patient 20	22.348	13.511	11.3911	13.9452	23.2419	15.5627	40.7407	16.6667	25.9259	3.7037	7.40741	5.55556	39.2857	19.0476	21.4286	3.57143	11.9048	4.7619
Patient 21	22.0063	13.0465	11.8899	14.0489	23.7027	15.3057	29.4118	17.6471	17.6471	5.88235	11.7647	17.6471	34.7826	13.0435	21.7391	8.69565	13.0435	8.69565
Patient 22	21.6645	12.1486	11.2685	13.3119	26.8551	14.7513	36.5385	17.3077	7.69231	1.92308	21.1538	15.3846	37.3134	16.4179	8.95522	1.49254	22.3881	13.4328
Patient 23	21.7946	12.7463	11.1111	13.8113	25.9874	14.5493	31.7308	13.4615	32.6923	1.92308	12.5	7.69231	32.0513	16.6667	30.1282	3.20513	11.5385	6.41026
Patient 24	20.2545	12.0078	11.3577	14.3574	26.6623	15.3603	50	12.5	18.75	2.08333	16.6667	0	45.4545	16.6667	16.6667	1.51515	15.1515	4.54545
Patient 25	20.3451	12.1161	12.4594	14.7787	24.0653	16.2353	52	24	12	0	8	4	53.3333	30	6.66667	0	6.66667	3.33333
Patient 26	21.8523	12.1379	10.9982	13.0921	26.4452	15.4744	47.8261	17.3913	17.3913	0	13.0435	4.34783	53.8462	19.2308	19.2308	0	3.84615	3.84615
Patient 27	21.2603	12.6159	10.421	14.9846	27.0082	13.7101	85.1852	0	3.7037	3.7037	7.40741	0	82.8571	2.85714	5.71429	2.85714	5.71429	0
Patient 28	21.6047	13.2683	10.5263	16.3784	25.1564	13.0659	56.25	12.5	18.75	0	12.5	0	55.5556	14.8148	18.5185	0	7.40741	3.7037
Patient 29	19.6303	11.9192	11.4165	15.6896	27.1872	14.1571	23.0769	15.3846	11.5385	15.3846	19.2308	15.3846	31.0345	17.2414	10.3448	10.3448	17.2414	13.7931
Patient 30	22.2061	12.5991	11.9764	13.5048	24.3167	15.3971	62	26	8	2	2	0	63.3803	21.1268	7.04225	2.8169	5.6338	0
Patient 31	21.084	13.3562	11.5694	14.1304	23.8833	15.9768	53.2609	31.5217	7.6087	0	6.52174	1.08696	52.1978	35.1648	4.94505	0.549451	6.59341	0.549451
Patient 32	20.6683	11.955	14.0638	14.0282	23.8244	15.4603	56.5217	10.8696	13.0435	4.34783	13.0435	2.17391	53.8462	9.23077	13.8461	3.07692	15.3846	4.61538
Patient 33	20.6265	12.1552	14.072	14.3245	22.3469	16.475	39.5349	37.2093	16.2791	4.65116	2.32558	0	40.3509	31.5789	17.5439	3.50877	7.01754	0
Patient 34	21.8249	11.7486	10.9439	13.8269	26.7161	14.9395	39.5833	12.5	8.33333	8.33333	10.4167	20.8333	44.2623	11.4754	11.4754	8.19672	8.19672	16.3934
Patient 35	22.213	12.5452	12.149	13.4974	24.9514	14.6441	57.1429	14.2857	14.2857	0	7.14286	7.14286	66.6667	9.52381	9.52381	0	9.52381	4.7619
Patient 36	23.1849	12.8674	11.1304	13.2425	24.6439	14.9309	57.8947	21.0526	5.26316	0	15.7895	0	48	24	8	0	20	0
Patient 37	22.0231	12.2523	10.1359	13.3613	28.0546	14.1727	76.9231	7.69231	3.84615	0	7.69231	3.84615	77.4193	9.67742	3.22581	0	6.45161	3.22581
Patient 38	21.4978	12.8482	10.9913	14.7256	25.9762	13.961	58.8235	5.88235	5.88235	5.88235	11.7647	11.7647	65.2174	4.34783	8.69565	4.34783	8.69565	8.69565
Patient 39	21.8466	12.9262	11.1676	13.4245	25.7254	14.9096	39.645	48.5207	11.2426	0	0.591716	0	45.5149	43.5216	9.96678	0	0.996678	0
Patient 40	22.7775	12.8282	11.6125	13.9022	23.4636	15.4162	54.0984	24.5902	9.83607	3.27869	6.55738	1.63934	53.1646	24.0506	11.3924	2.53165	7.59494	1.26582
Patient 41	23.0542	12.6431	10.8431	13.8887	25.3078	14.2631	55	20	15	0	5	5	59.0909	22.7273	9.09091	0	4.54545	4.54545
Patient 42	22.4839	12.5611	10.2124	13.8417	26.6281	14.2728	56	20	6	0	14	4	57.1429	15.5844	5.1948	0	19.4805	2.5974
Patient 43	21.736	12.3452	11.2893	13.3401	26.1015	15.1878	32.5	17.5	7.5	5	20	17.5	42.4242	13.6364	15.1515	3.0303	15.1515	10.6061
Patient 44	21.97	12.2162	11.4472	13.991	24.3955	15.9802	66.6667	15.3846	7.69231	5.12821	5.12821	0	69.0909	16.3636	5.45455	3.63636	5.45455	0
Patient 45	21.4623	13.0201	12.2788	14.4843	22.667	16.0875	65	15	5	5	5	5	42.8571	14.2857	34.2857	2.85714	2.85714	2.85714
Patient 46	21.8854	13.4258	11.8332	14.8472	23.2126	14.7958	83.3333	0	16.6667	0	0	0	25	0	75	0	0	0
Patient 47	23.6072	12.2808	10.6264	13.2777	25.3252	14.8826	76.3636	14.5455	5.45455	0	1.81818	1.81818	69.8795	14.4578	9.63855	1.20482	3.61446	1.20482
Patient 48	21.0377	12.5479	11.6542	14.2896	24.3936	16.077	38.1579	13.1579	27.6316	0	6.57895	14.4737	37.3737	13.1313	29.2929	0	7.07071	13.1313
Patient 49	21.2954	11.6996	12.1886	14.0801	25.2722	15.4641	42.1687	13.253	12.0482	7.22892	9.63855	15.6626	40.8163	15.3061	13.2653	6.12245	10.2041	14.2857
Patient 50	20.7623	12.5381	12.2252	14.9337	23.4708	16.0698	52.9412	14.7059	17.6471	2.94118	8.82353	2.94118	43.4783	17.3913	32.6087	2.17391	2.17391	2.17391
Patient 51	20.6017	12.114	13.0228	13.9051	24.0162	16.3402	16.6667	16.6667	33.3333	16.6667	16.6667	0	5.88235	11.7647	64.7059	11.7647	5.88235	0
Patient 52	20.5617	12.487	11.9366	13.7584	25.4768	15.7795	42.3077	0	23.0769	3.84615	23.0769	7.69231	33.3333	3.7037	25.9259	3.7037	22.2222	11.1111
Patient 53	22.2092	12.0671	12.5954	13.9336	24.1578	15.037	42.2535	23.9437	11.2676	0	18.3099	4.22535	46.0784	25.4902	9.80392	0.980392	13.7255	3.92157
Patient 54	21.0857	12.2885	11.431	14.0495	26.2384	14.907	42.6087	11.3043	22.6087	3.47826	5.21739	14.7826	40.5229	13.0719	22.8758	2.61438	7.84314	13.0719
Patient 55	22.4985	12.3047	11.2755	13.3864	25.5559	14.979	31.7073	12.1951	19.5122	0	29.2683	7.31707	25.5814	11.6279	23.2558	0	30.2326	9.30233

## Sheet: Table6
Table6: Distributions of RNA-SM counts in different genic regions and allele substitutions in TCGA validation dataset presented in Fig. 3A and 3B
Patient ID	Genic regions								Allele substitution
	WXS				WGS				WXS						WGS
	exonic	intronic	UTR	other	exonic	intronic	UTR	other	C>T	C>G	C>A	T>G	T>C	T>A	C>T	C>G	C>A	T>G	T>C	T>A
Patient 1	86	6	7	0	90	6	8	0	28	26	32	3	5	5	32	28	32	3	5	4
Patient 2	93	0	4	0	104	0	5	0	27	27	28	3	9	3	32	31	30	3	10	3
Patient 3	37	5	6	0	37	5	6	0	17	11	15	0	5	0	17	11	15	0	5	0
Patient 4	50	2	5	0	58	2	6	0	14	4	22	2	8	6	16	6	27	2	8	6
Patient 5	42	1	2	1	41	1	4	1	14	3	13	1	8	7	14	3	14	1	8	7
Patient 6	71	2	7	0	81	6	10	0	21	19	16	2	11	10	27	20	19	3	13	14
Patient 7	50	2	6	0	60	2	6	0	26	18	7	1	4	2	31	19	10	1	4	3
Patient 8	84	1	4	0	96	1	8	0	35	17	24	2	6	5	42	20	29	2	7	5
Patient 9	54	3	5	1	57	3	6	1	30	9	15	2	4	3	33	9	16	2	4	3
Patient 10	85	5	5	0	90	6	5	0	27	14	23	3	13	14	29	16	25	3	13	14
Patient 11	77	4	5	0	86	5	5	0	13	15	26	4	13	15	16	17	31	4	13	15
Patient 12	54	2	2	0	55	2	2	0	13	13	12	1	14	5	13	13	13	1	14	5
Patient 13	41	2	2	0	42	2	2	0	13	3	13	1	8	6	14	3	12	1	9	6
Patient 14	30	1	3	0	36	2	3	0	11	3	7	3	6	3	14	4	9	3	6	4
Patient 15	61	2	6	0	63	2	6	0	21	16	16	1	9	6	22	17	16	1	9	6
Patient 16	34	0	5	1	34	0	5	0	13	6	7	1	9	4	14	6	6	1	9	3
Patient 17	21	1	0	0	43	3	7	0	7	1	9	0	2	3	18	5	16	1	5	8
Patient 18	70	2	5	0	79	2	8	0	35	26	8	0	3	5	44	28	9	0	3	5
Patient 19	29	0	2	0	32	0	3	0	13	2	9	2	1	4	14	2	11	2	2	4
Patient 20	42	0	5	0	43	0	6	0	18	7	14	2	4	2	20	8	14	2	4	1
Patient 21	13	1	0	0	1	1	0	0	4	3	2	1	2	2	0	0	1	1	0	0
Patient 22	42	2	1	0	44	2	4	0	15	8	4	1	10	7	18	9	4	1	10	8
Patient 23	80	1	12	0	89	1	13	0	28	13	30	2	12	8	33	14	34	2	12	8
Patient 24	35	2	6	0	36	2	8	0	21	6	7	1	7	0	22	6	8	1	8	0
Patient 25	19	0	0	0	21	1	0	0	11	4	2	0	1	1	13	5	2	0	1	1
Patient 26	14	0	2	0	17	0	2	0	7	4	3	0	1	1	10	4	3	0	1	1
Patient 27	17	0	2	0	21	0	2	0	17	0	0	1	1	0	20	0	1	1	1	0
Patient 28	14	1	1	0	13	1	1	0	9	2	3	0	2	0	9	2	2	0	2	0
Patient 29	19	1	1	0	18	0	2	0	6	3	3	2	3	4	5	3	3	2	3	4
Patient 30	35	2	3	0	40	3	5	0	23	13	2	1	1	0	30	12	4	1	1	0
Patient 31	62	4	6	0	75	5	9	0	35	25	5	0	6	1	46	29	7	0	6	1
Patient 32	30	0	5	0	34	0	6	0	19	5	4	1	5	1	21	5	5	2	6	1
Patient 33	34	2	0	0	37	2	0	0	13	14	7	1	1	0	17	15	6	0	1	0
Patient 34	35	0	4	0	39	0	5	0	15	4	4	3	3	10	17	6	4	4	3	10
Patient 35	11	1	0	0	11	1	0	0	6	2	2	0	1	1	6	2	2	0	1	1
Patient 36	14	0	2	0	17	0	2	0	8	4	1	0	3	0	11	4	1	0	3	0
Patient 37	14	2	2	0	16	2	2	1	15	1	0	0	2	0	17	1	1	0	2	0
Patient 38	14	0	0	0	14	0	0	0	9	1	0	1	1	2	10	1	0	1	1	1
Patient 39	135	5	11	0	147	5	16	0	59	75	16	0	1	0	66	82	19	0	1	0
Patient 40	44	3	3	0	50	6	4	0	27	13	5	1	3	1	32	15	6	2	4	1
Patient 41	14	1	0	0	15	1	0	0	8	3	2	0	1	1	9	3	2	0	1	1
Patient 42	38	3	1	0	41	4	3	0	24	8	2	0	6	2	28	9	2	0	7	2
Patient 43	35	0	3	0	36	0	3	0	13	7	2	1	8	7	13	6	3	2	8	7
Patient 44	26	0	2	0	28	1	2	0	19	5	1	2	1	0	22	5	1	2	1	0
Patient 45	11	1	2	0	11	1	3	0	9	2	1	1	0	1	10	2	1	1	1	0
Patient 46	1	0	0	0	0	0	0	0	1	0	0	0	0	0	0	0	0	0	0	0
Patient 47	30	1	4	0	35	1	5	0	27	5	2	0	1	0	31	7	2	0	1	0
Patient 48	59	1	8	0	64	1	9	0	24	8	21	0	4	11	28	10	21	0	4	11
Patient 49	73	1	6	0	75	1	6	0	34	11	9	5	8	13	34	11	10	6	8	13
Patient 50	20	0	2	0	24	0	3	0	12	4	4	1	0	1	16	4	4	1	1	1
Patient 51	4	0	1	0	4	0	2	0	1	1	2	1	0	0	1	1	2	1	1	0
Patient 52	18	0	2	0	17	0	2	0	7	0	6	1	4	2	7	0	5	1	4	2
Patient 53	56	2	3	0	57	4	5	0	26	14	6	0	13	2	27	17	6	0	13	3
Patient 54	97	2	7	0	102	4	7	0	46	12	24	3	4	17	48	13	26	4	5	17
Patient 55	34	2	0	0	35	2	1	0	10	5	8	0	10	3	11	5	8	0	11	3

## Sheet: Table7
Table7: Sequencing coverage of RNA-SMs and DNA-SMs in TCGA validation dataset presented in Fig. 3C,3D, and 3E
Sequencing coverage	Percentage of RNA-SMs validated by DNA-SMs (%)		DNA sequencing coverage of the RNA-SM sites		DNA-SM counts in relation to RNA-seq read depth
	WXS	WGS	WXS	WGS	RNA-seq Coverage	Precentage (%)
0	0	0	0	0	0	0
5	35.2113	0	71	0	0	0
10	48.5981	0	117	0	507	49.9014
15	63.7255	0	112	0	400	59.25
20	66.3158	66.2069	125	29	332	60.8374
25	72.8261	79.091	102	44	252	64.1984
30	81.1321	83.3333	116	66	243	61.1708
35	84.127	87.9433	126	141	198	69.6818
40	79.5455	87.9397	88	199	159	70.6824
45	86.6667	90.393	120	229	150	70.8333
50	90.3509	91.7749	114	231	137	66.4635
55	85.3659	91.0345	123	240	102	62.2843
60	90.2913	94.7791	103	255	121	68.4421
65	87.8505	93.9759	107	265	101	71.797
70	87.3684	96.2656	95	241	84	68.1667
75	86	90.9091	100	231	66	66.6515
80	95.6044	93.8202	91	178	75	65.5
85	83.5443	95.302	79	149	84	69.3571
90	90.4762	91.5966	84	119	55	56.0455
95	91.3978	93.4066	93	91	55	72.4091
100	85.9375	100	64	54	45	74.8333
105	88.4058	92.6829	69	41	42	61.0238
110	87.931	96.875	58	32	40	59
115	92.3077	100	65	15	37	63.6622
120	90.3226	95	62	20	45	63.7222
125	82.2222	100	45	13	37	60.9595
130	92.1569	91.6667	51	12	39	73.2949
135	85.7143	88.8889	35	9	27	45.9444
140	93.3333	90.9091	45	11	45	65.9444
145	93.3333	100	30	4	26	63.0385
150	96.4286	100	28	6	24	55.6667
155	93.1034	100	29	3	25	57.5
160	91.1765	100	34	3	24	68.1667
165	93.75	0	32	0	26	70.7308
170	90	100	20	2	19	80.4474
175	96.4286	100	28	1	30	71.5
180	93.3333	100	15	2	10	71.5
185	86.9565	33.3333	23	3	16	76.5
190	90.4762	0	21	0	17	66.2059
195	91.3043	0	23	0	20	91.5
200	100	0	15	0	12	68.1667
205	0	0	284	5	805	1.5

## Sheet: Table8
Table8: Percentage of validated RNA-SMs in relation to the GC content of the mutation sites in TCGA validation dataset presented in Fig. 3F
GC content (%)	Percentage of validated RNA-SMs (%)
	WXS	WGS
25	70.5882	82.3529
30	79.6296	90.7407
35	83.6634	93.3168
40	87.638	95.1435
45	89.0611	95.4421
50	89.204	94.785
55	88.6322	93.6229
60	83.237	92.4856
65	83.6302	94.8261
70	75.2392	94.1388
75	70.7641	90.3654
80	67.1233	84.9315

## Sheet: Table9
Table9: SMGs as identified with the RNA-SMs from TCGA CESC dataset presented in Fig. 4A
gene_name	n_syn	n_mis	n_non	n_spl	n_ind	qglobal_cv
PIK3CA	0	69	0	0	0	1e-15
KMT2C	2	11	13	0	0	9.24923e-06
FBXW7	0	14	6	0	0	1.1464e-05
KMT2D	8	7	12	0	0	1e-15
EP300	0	15	6	0	0	0.00221335
MUC16	17	7	0	0	0	0.000125068
TP53	1	13	0	0	0	0.000569021
PTEN	0	9	6	0	1	1e-15
FAT1	7	1	4	0	0	0.0010084
SMAD4	0	8	3	0	0	0.00199332
KLF5	0	9	0	0	1	1.25364e-05
KRAS	0	10	0	0	0	1.91705e-05
STK11	1	7	1	0	1	0.000116646
ZP3	0	12	0	0	0	7.63553e-05

## Sheet: Table10
Table10: Counts of the RNA-SMs in PIK3CA across different protein domains presented in Fig. 4B
PIK3CA mutation	Counts
p.C90R	1
p.E453Q	2
p.E542K	21
p.E545G	1
p.E545K	33
p.E545Q	2
p.E600K	1
p.E726K	1
p.G1007R	1
p.G106V	1
p.G613=	1
p.H1047L	1
p.H1047Q	1
p.H1047R	2
p.L339I	1
p.L866F	1
p.Q546R	1
p.Q75E	1
p.R693H	1
p.R88Q	1
p.R93W	1

[truncated: 10 more sheets: Table11, Table12, Table13, Table14, Table15, Table16, Table17, Table18, Table19, Table20]
